# Supplementary material for: Tris(3-nitro­pentane-2,4-dionato-κ2 O,O′)­cobalt(III)
Source: Acta Crystallogr Sect E Struct Rep Online. 2012 Feb 24;68(Pt 3):m312–3. doi: 10.1107/S160053681200668X (PMC3297263; doi:10.1107/S160053681200668X)
Supplement: Supplementary file 1 [file e-68-0m312-sup1.cif]

##############################################################################
#                                                                            #
# This CIF contains the data in a paper accepted for publication in          #
# Acta Crystallographica Section E. It conforms to the requirements of       #
# Notes for Authors for Acta Crystallographica Section E, and has been       #
# peer reviewed under the auspices of the IUCr Commission on Journals.       #
#                                                                            #
# Full details of the Crystallographic Information File format               #
# are given in the paper "The Crystallographic Information File (CIF):       #
# a New Standard Archive File for Crystallography" by S. R. Hall, F. H.      #
# Allen and I. D. Brown [Acta Cryst. (1991), A47, 655-685].                  #
#                                                                            #
# The current version of the core CIF dictionary is obtainable from          #
# ftp://ftp.iucr.org/pub/cif_core.dic.                                       #
#                                                                            #
# Software is freely available for graphical display of the structure(s)     #
# in this CIF. For information consult the CIF software page                 #
# http://www.iucr.org/resources/cif/software.                                #
#                                                                            #
# This file may be used for bona fide research purposes within the           #
# scientific community so long as proper attribution is given to the journal # 
# article from which it was obtained.                                        #
#                                                                            #
##############################################################################
data_I
_audit_creation_method     'APEX2 v2011.4-1'
_chemical_name_systematic
;
Tris(3-nitropentane-2,4-dionato-\k^2^<i>O</i>,<i>O</i>')cobalt(III)
;
_chemical_name_common     'tris(3-nitro-acetylacetonato)cobalt(III)'
_chemical_formula_moiety     'C15 H18 Co N3 O12'
_chemical_formula_sum     'C15 H18 Co N3 O12'
_chemical_formula_iupac     '[Co (C5 H6 N O4)3]'
_chemical_formula_weight     491.25
_chemical_melting_point     ?
_symmetry_cell_setting     tetragonal
_symmetry_space_group_name_H-M     'I 41 c d'
_space_group_crystal_system     tetragonal
_space_group_name_H-M_alt     'I 41 c d'
_space_group_name_Hall     'I 4bw -2c'
loop_
    _space_group_symop_operation_xyz
    'x, y, z'
    '-y, x+1/2, z+1/4'
    '-x, -y, z'
    'y, -x+1/2, z+1/4'
    '-x, y, z+1/2'
    'x, -y, z+1/2'
    '-y+1/2, -x, z+1/4'
    'y+1/2, x, z+1/4'
    'x+1/2, y+1/2, z+1/2'
    '-y+1/2, x+1, z+3/4'
    '-x+1/2, -y+1/2, z+1/2'
    'y+1/2, -x+1, z+3/4'
    '-x+1/2, y+1/2, z+1'
    'x+1/2, -y+1/2, z+1'
    '-y+1, -x+1/2, z+3/4'
    'y+1, x+1/2, z+3/4'
_cell_length_a     32.7078(18)
_cell_length_b     32.7078(18)
_cell_length_c     7.4976(6)
_cell_angle_alpha     90.00
_cell_angle_beta     90.00
_cell_angle_gamma     90.00
_cell_volume     8020.9(9)
_cell_formula_units_Z     16
_cell_measurement_reflns_used     8816
_cell_measurement_theta_min     2.49
_cell_measurement_theta_max     24.59
_cell_measurement_temperature     200(2)
_exptl_crystal_description     'block'
_exptl_crystal_colour     'green'
_exptl_crystal_size_max     0.48
_exptl_crystal_size_mid     0.40
_exptl_crystal_size_min     0.32
_exptl_crystal_density_diffrn     1.627
_exptl_crystal_density_meas     ?
_exptl_crystal_density_method     'not measured'
_exptl_crystal_F_000     4032
_exptl_absorpt_coefficient_mu     0.926
_exptl_absorpt_correction_type     multi-scan
_exptl_absorpt_process_details     '(SADABS; Bruker, 2009)'
_exptl_absorpt_correction_T_min     0.6648
_exptl_absorpt_correction_T_max     0.7560
_exptl_special_details
;
;
_diffrn_ambient_temperature     200(2)
_diffrn_radiation_type     MoK\a
_diffrn_radiation_wavelength     0.71073
_diffrn_radiation_source     'fine-focus sealed tube'
_diffrn_radiation_monochromator     'doubly curved silicon crystal'
_diffrn_measurement_device_type     'Bruker SMART X2S benchtop'
_diffrn_measurement_method     '\f and \w scans'
_diffrn_detector_area_resol_mean     8.3330
_diffrn_reflns_number     24724
_diffrn_reflns_av_R_equivalents     0.0360
_diffrn_reflns_av_sigmaI/netI     0.0300
_diffrn_reflns_theta_min     2.49
_diffrn_reflns_theta_max     25.06
_diffrn_reflns_theta_full     25.06
_diffrn_measured_fraction_theta_max     0.998
_diffrn_measured_fraction_theta_full     0.998
_diffrn_reflns_limit_h_min     -38
_diffrn_reflns_limit_h_max     38
_diffrn_reflns_limit_k_min     -38
_diffrn_reflns_limit_k_max     34
_diffrn_reflns_limit_l_min     -7
_diffrn_reflns_limit_l_max     8
_refine_special_details
;
Refinement of <i>F</i>^2^ against ALL reflections. The weighted <i>R</i>-factor
<i>wR</i> and goodness of fit <i>S</i> are based on <i>F</i>^2^, conventional
<i>R</i>-factors <i>R</i> are based on <i>F</i>, with <i>F</i> set to zero for
negative <i>F</i>^2^. The threshold expression of <i>F</i>^2^ >
\s(<i>F</i>^2^) is used only for calculating <i>R</i>-factors(gt) <i>etc</i>.
and is not relevant to the choice of reflections for refinement.
<i>R</i>-factors based on <i>F</i>^2^ are statistically about twice as large
as those based on <i>F</i>, and <i>R</i>- factors based on ALL data will be
even larger.
;
_reflns_number_total     3393
_reflns_number_gt     3151
_reflns_threshold_expression     I>2\s(I)
_refine_ls_structure_factor_coef     Fsqd
_refine_ls_matrix_type     full
_refine_ls_R_factor_all     0.0292
_refine_ls_R_factor_gt     0.0258
_refine_ls_wR_factor_gt     0.0599
_refine_ls_wR_factor_ref     0.0613
_refine_ls_goodness_of_fit_ref     1.039
_refine_ls_restrained_S_all     1.037
_refine_ls_number_reflns     3393
_refine_ls_number_parameters     330
_refine_ls_number_restraints     159
_refine_ls_hydrogen_treatment     constr
_refine_ls_weighting_scheme     calc
_refine_ls_weighting_details
         'calc w=1/[\s^2^(Fo^2^)+(0.0316P)^2^+2.8577P] where P=(Fo^2^+2Fc^2^)/3'
_atom_sites_solution_hydrogens     difmap
_atom_sites_solution_primary     direct
_atom_sites_solution_secondary     difmap
_refine_ls_shift/su_max     0.001
_refine_ls_shift/su_mean     0.000
_refine_diff_density_max     0.197
_refine_diff_density_min     -0.187
_refine_ls_extinction_method     none
_refine_ls_extinction_coef     ?
_refine_ls_abs_structure_details     'Flack (1983), 1466 Friedel pairs'
_refine_ls_abs_structure_Flack     0.003(12)
loop_
    _atom_type_symbol
    _atom_type_description
    _atom_type_scat_dispersion_real
    _atom_type_scat_dispersion_imag
    _atom_type_scat_source
    C C 0.0033 0.0016 'International Tables Vol C Tables 4.2.6.8 and 6.1.1.4'
    H H 0.0000 0.0000 'International Tables Vol C Tables 4.2.6.8 and 6.1.1.4'
    N N 0.0061 0.0033 'International Tables Vol C Tables 4.2.6.8 and 6.1.1.4'
    O O 0.0106 0.0060 'International Tables Vol C Tables 4.2.6.8 and 6.1.1.4'
    Co Co 0.3494 0.9721 'International Tables Vol C Tables 4.2.6.8 and 6.1.1.4'
_computing_data_collection     'GIS (Bruker, 2009)'
_computing_cell_refinement     'SAINT (Bruker, 2009)'
_computing_data_reduction     'SAINT (Bruker, 2009)'
_computing_structure_solution     'SHELXS97 (Sheldrick, 2008)'
_computing_structure_refinement
;
SHELXL97 (Sheldrick, 2008) and OLEX2 (Dolomanov <i>et al.</i>,
2009)
;
_computing_molecular_graphics
;
PLATON (Spek, 2009), Mercury (Macrae <i>et al.</i>, 2008) and
POV-Ray (Cason,
2004)
;
_computing_publication_material     'publCIF (Westrip, 2010)'
loop_
    _atom_site_type_symbol
    _atom_site_label
    _atom_site_fract_x
    _atom_site_fract_y
    _atom_site_fract_z
    _atom_site_U_iso_or_equiv
    _atom_site_adp_type
    _atom_site_calc_flag
    _atom_site_refinement_flags
    _atom_site_occupancy
    _atom_site_symmetry_multiplicity
    _atom_site_disorder_assembly
    _atom_site_disorder_group
    Co Co1 0.623604(9) 0.363125(9) 0.26098(5) 0.02596(9) Uani d . 1 1 . .
    O O1 0.60216(5) 0.41367(5) 0.1946(3) 0.0344(4) Uani d . 1 1 . .
    O O2 0.57311(5) 0.33960(5) 0.3185(2) 0.0328(4) Uani d . 1 1 . .
    C C1 0.55984(10) 0.46990(8) 0.1698(5) 0.0506(8) Uani d . 1 1 . .
    H H1A 0.5562 0.4848 0.2820 0.076 Uiso calc R 1 1 . .
    H H1B 0.5357 0.4737 0.0944 0.076 Uiso calc R 1 1 . .
    H H1C 0.5841 0.4803 0.1076 0.076 Uiso calc R 1 1 . .
    C C2 0.56542(8) 0.42488(7) 0.2088(4) 0.0335(6) Uani d . 1 1 . .
    C C3 0.53378(7) 0.39769(8) 0.2526(4) 0.0343(6) Uani d . 1 1 . .
    C C4 0.53853(8) 0.35653(8) 0.3056(3) 0.0321(6) Uani d . 1 1 . .
    C C5 0.50367(9) 0.32949(9) 0.3579(4) 0.0457(7) Uani d . 1 1 . .
    H H5A 0.4921 0.3167 0.2511 0.069 Uiso calc R 1 1 . .
    H H5B 0.4826 0.3458 0.4174 0.069 Uiso calc R 1 1 . .
    H H5C 0.5135 0.3082 0.4394 0.069 Uiso calc R 1 1 . .
    N N1 0.49174(8) 0.41312(8) 0.2502(4) 0.0537(7) Uani d . 1 1 . .
    O O7 0.48554(8) 0.44588(8) 0.3244(4) 0.0868(9) Uani d . 1 1 . .
    O O8 0.46521(7) 0.39291(9) 0.1762(4) 0.0736(8) Uani d . 1 1 . .
    O O3 0.61607(5) 0.34505(5) 0.0263(3) 0.0323(4) Uani d . 1 1 . .
    O O4 0.64932(5) 0.31545(5) 0.3405(2) 0.0292(4) Uani d . 1 1 . .
    C C6 0.61730(9) 0.30447(8) -0.2281(4) 0.0458(7) Uani d . 1 1 . .
    H H6A 0.5967 0.3245 -0.2651 0.069 Uiso calc R 1 1 . .
    H H6B 0.6063 0.2768 -0.2436 0.069 Uiso calc R 1 1 . .
    H H6C 0.6419 0.3077 -0.3014 0.069 Uiso calc R 1 1 . .
    C C7 0.62781(7) 0.31108(7) -0.0377(3) 0.0308(6) Uani d . 1 1 . .
    C C9 0.65864(6) 0.28479(7) 0.2463(4) 0.0271(5) Uani d . 1 1 . .
    C C10 0.68264(8) 0.25280(8) 0.3421(4) 0.0360(6) Uani d . 1 1 . .
    H H10A 0.6953 0.2648 0.4484 0.054 Uiso calc R 1 1 . .
    H H10B 0.7040 0.2421 0.2631 0.054 Uiso calc R 1 1 . .
    H H10C 0.6644 0.2305 0.3778 0.054 Uiso calc R 1 1 . .
    C C8 0.64852(7) 0.28190(7) 0.0659(3) 0.0303(6) Uani d D 1 1 A .
    N N2 0.66001(8) 0.24416(7) -0.0254(4) 0.0478(6) Uani d DU 1 1 . .
    O O9 0.64699(12) 0.21173(8) 0.0305(5) 0.0709(11) Uani d PDU 0.892(7) 1 A 1
    O O10 0.68344(13) 0.24671(10) -0.1541(5) 0.0844(13) Uani d PDU 0.892(7) 1 A
                                                                               1
    O O9A 0.6323(5) 0.2214(6) -0.064(4) 0.047(5) Uani d PDU 0.108(7) 1 A 2
    O O10A 0.6956(5) 0.2340(7) -0.042(5) 0.071(6) Uani d PDU 0.108(7) 1 A 2
    O O5 0.67470(5) 0.38351(5) 0.1938(2) 0.0318(4) Uani d . 1 1 B .
    O O6 0.62659(5) 0.38295(5) 0.4944(3) 0.0309(4) Uani d . 1 1 B .
    C C11 0.72986(8) 0.42775(9) 0.1701(4) 0.0436(7) Uani d . 1 1 B .
    H H11A 0.7548 0.4176 0.2274 0.065 Uiso calc R 1 1 . .
    H H11B 0.7301 0.4577 0.1704 0.065 Uiso calc R 1 1 . .
    H H11C 0.7287 0.4178 0.0468 0.065 Uiso calc R 1 1 . .
    C C12 0.69317(7) 0.41265(7) 0.2705(4) 0.0330(6) Uani d D 1 1 . .
    C C14 0.64901(8) 0.41223(7) 0.5448(4) 0.0358(7) Uani d D 1 1 . .
    C C15 0.64112(10) 0.42602(9) 0.7323(4) 0.0495(8) Uani d . 1 1 B .
    H H15A 0.6184 0.4456 0.7331 0.074 Uiso calc R 1 1 . .
    H H15B 0.6657 0.4391 0.7801 0.074 Uiso calc R 1 1 . .
    H H15C 0.6340 0.4023 0.8062 0.074 Uiso calc R 1 1 . .
    C C13 0.67903(11) 0.42915(11) 0.4312(5) 0.0372(8) Uani d PD 0.848(4) 1 B 1
    N N3 0.69807(11) 0.46657(10) 0.4996(6) 0.0564(9) Uani d PDU 0.848(4) 1 B 1
    O O11 0.73566(11) 0.46798(13) 0.5000(8) 0.0929(16) Uani d PDU 0.848(4) 1 B 1
    O O12 0.67605(8) 0.49417(7) 0.5453(5) 0.0709(11) Uani d PDU 0.848(4) 1 B 1
    C C13A 0.6847(5) 0.4257(5) 0.4490(19) 0.0372(8) Uani d PD 0.152(4) 1 B 2
    N N3A 0.7157(6) 0.4544(5) 0.521(3) 0.0564(9) Uani d PDU 0.152(4) 1 B 2
    O O11A 0.7310(5) 0.4489(5) 0.665(2) 0.073(5) Uani d PDU 0.152(4) 1 B 2
    O O12A 0.7248(7) 0.4836(5) 0.433(3) 0.073(5) Uani d PDU 0.152(4) 1 B 2
loop_
    _atom_site_aniso_label
    _atom_site_aniso_U_11
    _atom_site_aniso_U_22
    _atom_site_aniso_U_33
    _atom_site_aniso_U_12
    _atom_site_aniso_U_13
    _atom_site_aniso_U_23
    Co1 0.02761(17) 0.02064(16) 0.02963(16) 0.00184(12) -0.00204(16)
                                                                    -0.00131(15)
    O1 0.0348(10) 0.0206(8) 0.0479(12) 0.0007(7) -0.0062(8) 0.0027(8)
    O2 0.0318(9) 0.0250(9) 0.0416(11) -0.0002(7) -0.0010(8) -0.0023(7)
    C1 0.068(2) 0.0282(15) 0.056(2) 0.0156(14) -0.0166(17) -0.0017(13)
    C2 0.0436(15) 0.0251(13) 0.0318(15) 0.0094(11) -0.0087(12) -0.0073(11)
    C3 0.0296(13) 0.0407(14) 0.0325(15) 0.0138(11) -0.0020(13) -0.0048(13)
    C4 0.0341(14) 0.0344(14) 0.0280(16) -0.0011(11) -0.0006(11) -0.0076(11)
    C5 0.0364(15) 0.0536(18) 0.0470(18) -0.0064(14) 0.0034(14) -0.0052(15)
    N1 0.0492(17) 0.0667(16) 0.0451(15) 0.0238(13) 0.0066(15) 0.0083(15)
    O7 0.087(2) 0.0720(16) 0.102(2) 0.0464(15) 0.0249(16) -0.0003(15)
    O8 0.0335(12) 0.116(2) 0.0715(19) 0.0089(14) -0.0101(12) 0.0049(16)
    O3 0.0397(9) 0.0281(9) 0.0290(9) 0.0003(7) -0.0060(8) 0.0002(8)
    O4 0.0359(9) 0.0253(9) 0.0263(9) 0.0058(7) -0.0030(8) -0.0008(7)
    C6 0.0594(18) 0.0432(15) 0.0348(16) -0.0087(13) -0.0015(15) -0.0039(15)
    C7 0.0299(13) 0.0299(14) 0.0328(15) -0.0100(10) 0.0023(11) -0.0017(11)
    C9 0.0229(11) 0.0222(11) 0.0360(14) -0.0025(9) 0.0036(11) 0.0003(11)
    C10 0.0351(14) 0.0278(13) 0.0451(17) 0.0018(11) -0.0008(13) 0.0036(12)
    C8 0.0342(13) 0.0230(13) 0.0338(15) -0.0024(10) 0.0076(11) -0.0051(10)
    N2 0.0656(17) 0.0331(14) 0.0447(16) 0.0041(12) 0.0035(14) -0.0136(12)
    O9 0.114(3) 0.0271(14) 0.072(2) -0.0078(15) 0.006(2) -0.0089(15)
    O10 0.121(3) 0.063(2) 0.069(3) 0.0254(19) 0.045(2) -0.0107(17)
    O9A 0.061(10) 0.025(9) 0.055(11) 0.004(8) -0.020(9) -0.025(8)
    O10A 0.083(11) 0.044(10) 0.086(13) 0.002(9) 0.024(10) -0.038(10)
    O5 0.0301(9) 0.0286(9) 0.0366(10) -0.0006(7) 0.0008(8) -0.0001(8)
    O6 0.0381(9) 0.0234(9) 0.0311(11) 0.0006(6) -0.0008(9) -0.0033(8)
    C11 0.0358(15) 0.0351(15) 0.060(2) -0.0033(12) -0.0018(14) 0.0147(13)
    C12 0.0280(12) 0.0233(12) 0.0477(16) 0.0037(9) -0.0076(13) 0.0081(14)
    C14 0.0441(15) 0.0231(13) 0.0402(18) 0.0078(11) -0.0053(12) -0.0057(12)
    C15 0.068(2) 0.0368(15) 0.0434(19) 0.0009(13) -0.0029(16) -0.0134(14)
    C13 0.0383(18) 0.0222(14) 0.0512(19) -0.0025(13) -0.0102(15) -0.0034(13)
    N3 0.0388(19) 0.0424(18) 0.088(2) -0.0136(14) -0.002(2) -0.0241(19)
    O11 0.0459(19) 0.082(3) 0.150(5) -0.0126(18) -0.016(3) -0.050(3)
    O12 0.0668(16) 0.0290(14) 0.117(3) -0.0038(13) 0.0069(18) -0.0255(16)
    C13A 0.0383(18) 0.0222(14) 0.0512(19) -0.0025(13) -0.0102(15) -0.0034(13)
    N3A 0.0388(19) 0.0424(18) 0.088(2) -0.0136(14) -0.002(2) -0.0241(19)
    O11A 0.051(8) 0.081(9) 0.087(10) -0.017(7) -0.035(8) -0.021(8)
    O12A 0.068(10) 0.064(9) 0.086(10) -0.043(8) -0.006(8) -0.017(8)
_geom_special_details
;
All e.s.d.'s (except the e.s.d. in the dihedral angle between two l.s. planes)
are estimated using the full covariance matrix. The cell e.s.d.'s are taken
into account individually in the estimation of e.s.d.'s in distances, angles
and torsion angles; correlations between e.s.d.'s in cell parameters are only
used when they are defined by crystal symmetry. An approximate (isotropic)
treatment of cell e.s.d.'s is used for estimating e.s.d.'s involving l.s.
planes.
;
loop_
    _geom_bond_atom_site_label_1
    _geom_bond_atom_site_label_2
    _geom_bond_site_symmetry_2
    _geom_bond_distance
    _geom_bond_publ_flag
    Co1 O1 . 1.8635(16) ?
    Co1 O5 . 1.8686(17) ?
    Co1 O6 . 1.869(2) ?
    Co1 O4 . 1.8694(16) ?
    Co1 O2 . 1.8722(17) ?
    Co1 O3 . 1.8721(19) ?
    O1 C2 . 1.261(3) ?
    O2 C4 . 1.263(3) ?
    C1 C2 . 1.512(3) ?
    C1 H1A . 0.9800 ?
    C1 H1B . 0.9800 ?
    C1 H1C . 0.9800 ?
    C2 C3 . 1.403(4) ?
    C3 C4 . 1.412(4) ?
    C3 N1 . 1.465(3) ?
    C4 C5 . 1.495(4) ?
    C5 H5A . 0.9800 ?
    C5 H5B . 0.9800 ?
    C5 H5C . 0.9800 ?
    N1 O8 . 1.224(4) ?
    N1 O7 . 1.224(3) ?
    O3 C7 . 1.270(3) ?
    O4 C9 . 1.264(3) ?
    C6 C7 . 1.485(4) ?
    C6 H6A . 0.9800 ?
    C6 H6B . 0.9800 ?
    C6 H6C . 0.9800 ?
    C7 C8 . 1.405(4) ?
    C9 C8 . 1.395(4) ?
    C9 C10 . 1.493(3) ?
    C10 H10A . 0.9800 ?
    C10 H10B . 0.9800 ?
    C10 H10C . 0.9800 ?
    C8 N2 . 1.461(3) ?
    N2 O9A . 1.208(14) ?
    N2 O10A . 1.216(15) ?
    N2 O9 . 1.217(4) ?
    N2 O10 . 1.235(4) ?
    O5 C12 . 1.267(3) ?
    O6 C14 . 1.264(3) ?
    C11 C12 . 1.501(4) ?
    C11 H11A . 0.9800 ?
    C11 H11B . 0.9800 ?
    C11 H11C . 0.9800 ?
    C12 C13 . 1.399(5) ?
    C12 C13A . 1.432(13) ?
    C14 C13 . 1.412(5) ?
    C14 C13A . 1.439(13) ?
    C14 C15 . 1.499(4) ?
    C15 H15A . 0.9800 ?
    C15 H15B . 0.9800 ?
    C15 H15C . 0.9800 ?
    C13 N3 . 1.466(4) ?
    N3 O12 . 1.204(4) ?
    N3 O11 . 1.230(5) ?
    C13A N3A . 1.482(16) ?
    N3A O12A . 1.201(18) ?
    N3A O11A . 1.202(18) ?
loop_
    _geom_angle_atom_site_label_1
    _geom_angle_atom_site_label_2
    _geom_angle_atom_site_label_3
    _geom_angle_site_symmetry_1
    _geom_angle_site_symmetry_3
    _geom_angle
    _geom_angle_publ_flag
    O1 Co1 O5 . . 87.03(7) ?
    O1 Co1 O6 . . 87.82(8) ?
    O5 Co1 O6 . . 94.70(7) ?
    O1 Co1 O4 . . 174.00(8) ?
    O5 Co1 O4 . . 88.92(7) ?
    O6 Co1 O4 . . 88.11(7) ?
    O1 Co1 O2 . . 95.40(7) ?
    O5 Co1 O2 . . 176.10(8) ?
    O6 Co1 O2 . . 88.46(8) ?
    O4 Co1 O2 . . 88.89(7) ?
    O1 Co1 O3 . . 88.84(8) ?
    O5 Co1 O3 . . 88.69(8) ?
    O6 Co1 O3 . . 175.11(7) ?
    O4 Co1 O3 . . 95.49(7) ?
    O2 Co1 O3 . . 88.30(8) ?
    C2 O1 Co1 . . 126.46(16) ?
    C4 O2 Co1 . . 126.32(16) ?
    C2 C1 H1A . . 109.5 ?
    C2 C1 H1B . . 109.5 ?
    H1A C1 H1B . . 109.5 ?
    C2 C1 H1C . . 109.5 ?
    H1A C1 H1C . . 109.5 ?
    H1B C1 H1C . . 109.5 ?
    O1 C2 C3 . . 122.6(2) ?
    O1 C2 C1 . . 112.4(2) ?
    C3 C2 C1 . . 125.0(2) ?
    C2 C3 C4 . . 126.1(2) ?
    C2 C3 N1 . . 118.1(2) ?
    C4 C3 N1 . . 115.8(2) ?
    O2 C4 C3 . . 122.5(2) ?
    O2 C4 C5 . . 113.8(2) ?
    C3 C4 C5 . . 123.6(2) ?
    C4 C5 H5A . . 109.5 ?
    C4 C5 H5B . . 109.5 ?
    H5A C5 H5B . . 109.5 ?
    C4 C5 H5C . . 109.5 ?
    H5A C5 H5C . . 109.5 ?
    H5B C5 H5C . . 109.5 ?
    O8 N1 O7 . . 124.2(3) ?
    O8 N1 C3 . . 119.0(3) ?
    O7 N1 C3 . . 116.8(3) ?
    C7 O3 Co1 . . 126.27(17) ?
    C9 O4 Co1 . . 126.28(17) ?
    C7 C6 H6A . . 109.5 ?
    C7 C6 H6B . . 109.5 ?
    H6A C6 H6B . . 109.5 ?
    C7 C6 H6C . . 109.5 ?
    H6A C6 H6C . . 109.5 ?
    H6B C6 H6C . . 109.5 ?
    O3 C7 C8 . . 122.1(2) ?
    O3 C7 C6 . . 114.9(2) ?
    C8 C7 C6 . . 123.0(2) ?
    O4 C9 C8 . . 122.6(2) ?
    O4 C9 C10 . . 114.4(2) ?
    C8 C9 C10 . . 122.9(2) ?
    C9 C10 H10A . . 109.5 ?
    C9 C10 H10B . . 109.5 ?
    H10A C10 H10B . . 109.5 ?
    C9 C10 H10C . . 109.5 ?
    H10A C10 H10C . . 109.5 ?
    H10B C10 H10C . . 109.5 ?
    C9 C8 C7 . . 127.2(2) ?
    C9 C8 N2 . . 116.8(2) ?
    C7 C8 N2 . . 116.1(2) ?
    O9A N2 O10A . . 121.6(13) ?
    O9 N2 O10 . . 123.0(3) ?
    O9A N2 C8 . . 116.2(9) ?
    O10A N2 C8 . . 121.6(10) ?
    O9 N2 C8 . . 119.0(3) ?
    O10 N2 C8 . . 117.9(3) ?
    C12 O5 Co1 . . 124.92(17) ?
    C14 O6 Co1 . . 124.96(18) ?
    C12 C11 H11A . . 109.5 ?
    C12 C11 H11B . . 109.5 ?
    H11A C11 H11B . . 109.5 ?
    C12 C11 H11C . . 109.5 ?
    H11A C11 H11C . . 109.5 ?
    H11B C11 H11C . . 109.5 ?
    O5 C12 C13 . . 121.6(3) ?
    O5 C12 C13A . . 123.8(6) ?
    O5 C12 C11 . . 113.6(3) ?
    C13 C12 C11 . . 124.7(3) ?
    C13A C12 C11 . . 121.7(6) ?
    O6 C14 C13 . . 121.3(3) ?
    O6 C14 C13A . . 123.6(7) ?
    O6 C14 C15 . . 114.1(3) ?
    C13 C14 C15 . . 124.6(3) ?
    C13A C14 C15 . . 121.0(7) ?
    C14 C15 H15A . . 109.5 ?
    C14 C15 H15B . . 109.5 ?
    H15A C15 H15B . . 109.5 ?
    C14 C15 H15C . . 109.5 ?
    H15A C15 H15C . . 109.5 ?
    H15B C15 H15C . . 109.5 ?
    C12 C13 C14 . . 126.7(3) ?
    C12 C13 N3 . . 118.9(3) ?
    C14 C13 N3 . . 114.3(3) ?
    O12 N3 O11 . . 124.7(3) ?
    O12 N3 C13 . . 118.1(3) ?
    O11 N3 C13 . . 117.2(4) ?
    C12 C13A C14 . . 122.1(11) ?
    C12 C13A N3A . . 113.4(11) ?
    C14 C13A N3A . . 124.4(12) ?
    O12A N3A O11A . . 120.5(19) ?
    O12A N3A C13A . . 118.3(17) ?
    O11A N3A C13A . . 121.2(15) ?
loop_
    _geom_torsion_atom_site_label_1
    _geom_torsion_atom_site_label_2
    _geom_torsion_atom_site_label_3
    _geom_torsion_atom_site_label_4
    _geom_torsion_site_symmetry_1
    _geom_torsion_site_symmetry_2
    _geom_torsion_site_symmetry_3
    _geom_torsion_site_symmetry_4
    _geom_torsion
    _geom_torsion_publ_flag
    O5 Co1 O1 C2 . . . . -177.2(2) ?
    O6 Co1 O1 C2 . . . . -82.3(2) ?
    O2 Co1 O1 C2 . . . . 5.9(2) ?
    O3 Co1 O1 C2 . . . . 94.1(2) ?
    O1 Co1 O2 C4 . . . . 1.0(2) ?
    O6 Co1 O2 C4 . . . . 88.7(2) ?
    O4 Co1 O2 C4 . . . . 176.8(2) ?
    O3 Co1 O2 C4 . . . . -87.6(2) ?
    Co1 O1 C2 C3 . . . . -10.3(4) ?
    Co1 O1 C2 C1 . . . . 170.89(18) ?
    O1 C2 C3 C4 . . . . 7.7(4) ?
    C1 C2 C3 C4 . . . . -173.7(3) ?
    O1 C2 C3 N1 . . . . -174.7(3) ?
    C1 C2 C3 N1 . . . . 3.9(4) ?
    Co1 O2 C4 C3 . . . . -3.4(4) ?
    Co1 O2 C4 C5 . . . . 178.68(17) ?
    C2 C3 C4 O2 . . . . -0.3(4) ?
    N1 C3 C4 O2 . . . . -178.0(3) ?
    C2 C3 C4 C5 . . . . 177.4(3) ?
    N1 C3 C4 C5 . . . . -0.3(4) ?
    C2 C3 N1 O8 . . . . 133.5(3) ?
    C4 C3 N1 O8 . . . . -48.7(4) ?
    C2 C3 N1 O7 . . . . -46.8(4) ?
    C4 C3 N1 O7 . . . . 131.1(3) ?
    O1 Co1 O3 C7 . . . . 173.7(2) ?
    O5 Co1 O3 C7 . . . . 86.68(19) ?
    O4 Co1 O3 C7 . . . . -2.11(19) ?
    O2 Co1 O3 C7 . . . . -90.83(19) ?
    O5 Co1 O4 C9 . . . . -84.85(18) ?
    O6 Co1 O4 C9 . . . . -179.59(18) ?
    O2 Co1 O4 C9 . . . . 91.91(19) ?
    O3 Co1 O4 C9 . . . . 3.73(19) ?
    Co1 O3 C7 C8 . . . . 0.4(3) ?
    Co1 O3 C7 C6 . . . . 179.31(17) ?
    Co1 O4 C9 C8 . . . . -3.6(3) ?
    Co1 O4 C9 C10 . . . . 174.29(15) ?
    O4 C9 C8 C7 . . . . 0.8(4) ?
    C10 C9 C8 C7 . . . . -176.8(2) ?
    O4 C9 C8 N2 . . . . -178.0(2) ?
    C10 C9 C8 N2 . . . . 4.3(3) ?
    O3 C7 C8 C9 . . . . 0.9(4) ?
    C6 C7 C8 C9 . . . . -178.0(2) ?
    O3 C7 C8 N2 . . . . 179.7(2) ?
    C6 C7 C8 N2 . . . . 0.9(4) ?
    C9 C8 N2 O9A . . . . 108.5(17) ?
    C7 C8 N2 O9A . . . . -70.5(17) ?
    C9 C8 N2 O10A . . . . -63(2) ?
    C7 C8 N2 O10A . . . . 118(2) ?
    C9 C8 N2 O9 . . . . 58.3(4) ?
    C7 C8 N2 O9 . . . . -120.7(4) ?
    C9 C8 N2 O10 . . . . -120.0(4) ?
    C7 C8 N2 O10 . . . . 61.0(4) ?
    O1 Co1 O5 C12 . . . . 65.7(2) ?
    O6 Co1 O5 C12 . . . . -21.9(2) ?
    O4 Co1 O5 C12 . . . . -109.90(19) ?
    O3 Co1 O5 C12 . . . . 154.58(19) ?
    O1 Co1 O6 C14 . . . . -64.51(19) ?
    O5 Co1 O6 C14 . . . . 22.32(19) ?
    O4 Co1 O6 C14 . . . . 111.09(19) ?
    O2 Co1 O6 C14 . . . . -159.97(19) ?
    Co1 O5 C12 C13 . . . . 8.8(4) ?
    Co1 O5 C12 C13A . . . . 20.7(10) ?
    Co1 O5 C12 C11 . . . . -169.52(16) ?
    Co1 O6 C14 C13 . . . . -9.6(4) ?
    Co1 O6 C14 C13A . . . . -21.4(10) ?
    Co1 O6 C14 C15 . . . . 171.42(18) ?
    O5 C12 C13 C14 . . . . 12.8(5) ?
    C13A C12 C13 C14 . . . . -93(4) ?
    C11 C12 C13 C14 . . . . -169.1(3) ?
    O5 C12 C13 N3 . . . . -171.0(3) ?
    C13A C12 C13 N3 . . . . 83(4) ?
    C11 C12 C13 N3 . . . . 7.0(5) ?
    O6 C14 C13 C12 . . . . -12.4(5) ?
    C13A C14 C13 C12 . . . . 94(4) ?
    C15 C14 C13 C12 . . . . 166.5(3) ?
    O6 C14 C13 N3 . . . . 171.4(3) ?
    C13A C14 C13 N3 . . . . -83(4) ?
    C15 C14 C13 N3 . . . . -9.8(5) ?
    C12 C13 N3 O12 . . . . 130.7(4) ?
    C14 C13 N3 O12 . . . . -52.7(6) ?
    C12 C13 N3 O11 . . . . -46.7(7) ?
    C14 C13 N3 O11 . . . . 129.9(5) ?
    O5 C12 C13A C14 . . . . -12.7(19) ?
    C13 C12 C13A C14 . . . . 68(4) ?
    C11 C12 C13A C14 . . . . 178.3(9) ?
    O5 C12 C13A N3A . . . . 168.2(9) ?
    C13 C12 C13A N3A . . . . -111(5) ?
    C11 C12 C13A N3A . . . . -0.8(15) ?
    O6 C14 C13A C12 . . . . 13.1(19) ?
    C13 C14 C13A C12 . . . . -67(4) ?
    C15 C14 C13A C12 . . . . 179.4(10) ?
    O6 C14 C13A N3A . . . . -167.9(11) ?
    C13 C14 C13A N3A . . . . 112(5) ?
    C15 C14 C13A N3A . . . . -1.6(18) ?
    C12 C13A N3A O12A . . . . 51(2) ?
    C14 C13A N3A O12A . . . . -128(2) ?
    C12 C13A N3A O11A . . . . -130.2(19) ?
    C14 C13A N3A O11A . . . . 51(2) ?
loop_
    _geom_hbond_atom_site_label_D
    _geom_hbond_atom_site_label_H
    _geom_hbond_atom_site_label_A
    _geom_hbond_site_symmetry_A
    _geom_hbond_distance_DH
    _geom_hbond_distance_HA
    _geom_hbond_distance_DA
    _geom_hbond_angle_DHA
    C1 H1B O7 5_654 0.98 2.33 3.087(4) 133.8
    C11 H11B O12 6_564 0.98 2.55 3.240(4) 127.8
    C10 H10C O5 2_645 0.98 2.46 3.433(3) 175.6
    C15 H15C O3 1_556 0.98 2.57 3.542(4) 174.3
_iucr_refine_instructions_details
;
TITL scan_0mo in I41cd  ITA 110
CELL 0.71073 32.7078 32.7078 7.4976 90 90 90
ZERR 16 0.0018 0.0018 0.0006 0 0 0
LATT -2
SYMM -Y,0.5+X,0.25+Z
SYMM -X,-Y,+Z
SYMM +Y,0.5-X,0.25+Z
SYMM -X,+Y,0.5+Z
SYMM +X,-Y,0.5+Z
SYMM 0.5-Y,-X,0.25+Z
SYMM 0.5+Y,+X,0.25+Z
SFAC C H N O Co
UNIT 240 288 48 192 16
SADI C12 C13 C13 C14 C12 C13A C13A C14
FLAT C13 N3 O11 O12
FLAT C13A N3A O11A O12A
FLAT C12 C13A C14 N3A
DELU O9 O9A O10 O10A O11 O11A O12 O12A
SIMU 0.01 0.02 1.7 O9 O9A O10 O10A N2
SIMU 0.01 0.02 1.7 O11 O11A O12 O12A N3 N3A
ISOR O9 O9A O10 O10A O11 O11A O12 O12A
EADP N3 N3A
EADP C13 C13A
L.S. 10
PLAN  4
SIZE 0.32 0.4 0.48
TEMP -73.15
LIST 4
BOND $H
EQIV $1 1-X,+Y,-0.5+Z
EQIV $2 +X,1-Y,-0.5+Z
EQIV $3 1-Y,-0.5+X,0.25+Z
EQIV $4 +X,+Y,1+Z
HTAB  C1 O7_$1
HTAB  C11 O12_$2
HTAB  C10 O5_$3
HTAB  C15 O3_$4
FMAP 2
ACTA
OMIT 0 2 0
OMIT 2 2 0
OMIT 1 3 0
WGHT    0.031600    2.857700
FVAR       0.04876   0.89219   0.84780
CO1   5    0.623604    0.363125    0.260980    11.00000    0.02761    0.02064 =
         0.02963   -0.00131   -0.00204    0.00184
O1    4    0.602160    0.413673    0.194649    11.00000    0.03484    0.02056 =
         0.04789    0.00267   -0.00615    0.00072
O2    4    0.573111    0.339602    0.318452    11.00000    0.03180    0.02499 =
         0.04155   -0.00226   -0.00103   -0.00018
C1    1    0.559842    0.469903    0.169788    11.00000    0.06786    0.02823 =
         0.05572   -0.00169   -0.01663    0.01560
AFIX 137
H1A   2    0.556195    0.484821    0.282023    11.00000   -1.50000
H1B   2    0.535665    0.473732    0.094411    11.00000   -1.50000
H1C   2    0.584052    0.480330    0.107644    11.00000   -1.50000
AFIX   0
C2    1    0.565421    0.424882    0.208812    11.00000    0.04362    0.02509 =
         0.03177   -0.00726   -0.00869    0.00938
C3    1    0.533779    0.397694    0.252573    11.00000    0.02957    0.04072 =
         0.03252   -0.00481   -0.00198    0.01381
C4    1    0.538531    0.356535    0.305643    11.00000    0.03409    0.03435 =
         0.02800   -0.00764   -0.00062   -0.00114
C5    1    0.503672    0.329488    0.357887    11.00000    0.03644    0.05365 =
         0.04698   -0.00516    0.00343   -0.00643
AFIX 137
H5A   2    0.492098    0.316680    0.251054    11.00000   -1.50000
H5B   2    0.482584    0.345826    0.417398    11.00000   -1.50000
H5C   2    0.513489    0.308232    0.439449    11.00000   -1.50000
AFIX   0
N1    3    0.491740    0.413122    0.250201    11.00000    0.04925    0.06673 =
         0.04508    0.00834    0.00655    0.02378
O7    4    0.485542    0.445885    0.324383    11.00000    0.08698    0.07199 =
         0.10151   -0.00025    0.02494    0.04638
O8    4    0.465211    0.392908    0.176156    11.00000    0.03350    0.11577 =
         0.07154    0.00489   -0.01010    0.00892
O3    4    0.616066    0.345052    0.026348    11.00000    0.03972    0.02814 =
         0.02900    0.00015   -0.00597    0.00027
O4    4    0.649320    0.315451    0.340538    11.00000    0.03585    0.02531 =
         0.02631   -0.00079   -0.00301    0.00578
C6    1    0.617295    0.304471   -0.228111    11.00000    0.05944    0.04318 =
         0.03480   -0.00390   -0.00148   -0.00869
AFIX 137
H6A   2    0.596725    0.324542   -0.265062    11.00000   -1.50000
H6B   2    0.606323    0.276817   -0.243615    11.00000   -1.50000
H6C   2    0.641898    0.307689   -0.301379    11.00000   -1.50000
AFIX   0
C7    1    0.627807    0.311082   -0.037669    11.00000    0.02986    0.02988 =
         0.03276   -0.00166    0.00231   -0.01003
C9    1    0.658643    0.284794    0.246257    11.00000    0.02292    0.02221 =
         0.03605    0.00031    0.00358   -0.00252
C10   1    0.682641    0.252802    0.342119    11.00000    0.03510    0.02778 =
         0.04510    0.00357   -0.00082    0.00178
AFIX 137
H10A  2    0.695311    0.264793    0.448389    11.00000   -1.50000
H10B  2    0.703976    0.242115    0.263072    11.00000   -1.50000
H10C  2    0.664394    0.230492    0.377838    11.00000   -1.50000
AFIX   0
SAME 0.02 0.04 C8 N2 O9A O10A
C8    1    0.648523    0.281896    0.065907    11.00000    0.03416    0.02305 =
         0.03379   -0.00511    0.00764   -0.00239
N2    3    0.660007    0.244156   -0.025416    11.00000    0.06561    0.03310 =
         0.04472   -0.01361    0.00353    0.00414
PART 1
O9    4    0.646986    0.211726    0.030482    21.00000    0.11354    0.02715 =
         0.07213   -0.00891    0.00551   -0.00779
O10   4    0.683436    0.246715   -0.154080    21.00000    0.12110    0.06287 =
         0.06909   -0.01072    0.04542    0.02541
PART 0
PART 2
O9A   4    0.632316    0.221396   -0.064196   -21.00000    0.06137    0.02534 =
         0.05517   -0.02453   -0.02005    0.00406
O10A  4    0.695558    0.233965   -0.041682   -21.00000    0.08255    0.04420 =
         0.08555   -0.03800    0.02409    0.00240
PART 0
O5    4    0.674704    0.383510    0.193788    11.00000    0.03006    0.02858 =
         0.03662   -0.00005    0.00077   -0.00061
O6    4    0.626594    0.382945    0.494428    11.00000    0.03810    0.02341 =
         0.03109   -0.00328   -0.00077    0.00056
C11   1    0.729863    0.427753    0.170086    11.00000    0.03584    0.03515 =
         0.05967    0.01473   -0.00184   -0.00328
AFIX 137
H11A  2    0.754787    0.417560    0.227404    11.00000   -1.50000
H11B  2    0.730069    0.457714    0.170426    11.00000   -1.50000
H11C  2    0.728699    0.417847    0.046833    11.00000   -1.50000
AFIX   0
C12   1    0.693167    0.412652    0.270526    11.00000    0.02796    0.02327 =
         0.04766    0.00806   -0.00760    0.00366
C14   1    0.649012    0.412233    0.544802    11.00000    0.04412    0.02308 =
         0.04017   -0.00571   -0.00535    0.00777
C15   1    0.641119    0.426018    0.732274    11.00000    0.06845    0.03676 =
         0.04339   -0.01339   -0.00295    0.00093
AFIX 137
H15A  2    0.618443    0.445602    0.733150    11.00000   -1.50000
H15B  2    0.665731    0.439124    0.780106    11.00000   -1.50000
H15C  2    0.634021    0.402345    0.806166    11.00000   -1.50000
AFIX   0
SAME 0.02 0.04 C13A > O12A
PART 1
C13   1    0.679032    0.429147    0.431238    31.00000    0.03827    0.02219 =
         0.05115   -0.00336   -0.01015   -0.00254
N3    3    0.698067    0.466572    0.499605    31.00000    0.03876    0.04238 =
         0.08800   -0.02407   -0.00169   -0.01356
O11   4    0.735660    0.467977    0.499952    31.00000    0.04594    0.08243 =
         0.15040   -0.05046   -0.01592   -0.01259
O12   4    0.676049    0.494174    0.545260    31.00000    0.06682    0.02895 =
         0.11705   -0.02547    0.00691   -0.00377
PART 0
PART 2
C13A  1    0.684702    0.425696    0.449046   -31.00000    0.03827    0.02219 =
         0.05115   -0.00336   -0.01015   -0.00254
N3A   3    0.715652    0.454353    0.521137   -31.00000    0.03876    0.04238 =
         0.08800   -0.02407   -0.00169   -0.01356
O11A  4    0.731039    0.448878    0.664757   -31.00000    0.05134    0.08074 =
         0.08736   -0.02120   -0.03472   -0.01668
O12A  4    0.724792    0.483639    0.433105   -31.00000    0.06808    0.06416 =
         0.08609   -0.01738   -0.00593   -0.04259
HKLF 4
REM  scan_0mo in I41cd #110
REM R1 =  0.0258 for   3151 Fo > 4sig(Fo)  and  0.0292 for all   3393 data
REM    330 parameters refined using    159 restraints
END
;
data_global
_journal_date_recd_electronic     2012-02-04
_journal_date_accepted     2012-02-14
_journal_name_full     'Acta Crystallographica, Section E'
_journal_year     2012
_journal_volume     68
_journal_issue      3
_journal_page_first     m312
_journal_page_last     m313
_journal_paper_category     QM
_journal_paper_doi     10.1107/S160053681200668X
_journal_coeditor_code     ZL2451
_publ_contact_author_name     'Dean H. Johnston'
_publ_contact_author_address
;
Chemistry Department
Otterbein University
Westerville, OH 43081
USA
;
_publ_contact_author_email     djohnston@otterbein.edu
_publ_contact_author_fax       0E*****
_publ_contact_author_phone       0E*****
_publ_section_title
;
Tris(3-nitropentane-2,4-dionato-\k^2^<i>O</i>,<i>O</i>')cobalt(III)
;
loop_
    _publ_author_name
    _publ_author_address
    'Johnston, Dean H.'
;
 Department of Chemistry
 Otterbein University
 Westerville, OH 43081
 USA
;
    'Brangham, Jack T.'
;
 Department of Chemistry
 Otterbein University
 Westerville, OH 43081
 USA
;
    'Rapp, Christopher D.'
;
 Department of Chemistry
 Otterbein University
 Westerville, OH 43081
 USA
;
