# Supplementary material for: Tris(3-nitro­pentane-2,4-dionato-κ2 O,O′)­cobalt(III)
Source: Acta Crystallogr Sect E Struct Rep Online. 2012 Feb 24;68(Pt 3):m312–3. doi: 10.1107/S160053681200668X (PMC3297263; doi:10.1107/S160053681200668X)
Supplement: Supplementary file 2 [file e-68-0m312-Isup2.hkl]

# 
# h,k,l, Fc-squared, Fo-squared, sigma(Fo-squared) and status flag 
# 
data_I
_shelx_title 'scan_0mo in I41cd  ITA 110' 
_shelx_refln_list_code          4 
_shelx_F_calc_maximum      689.52 
_exptl_crystal_F_000      4032.00 
_reflns_d_resolution_high  0.8389 
 
loop_ 
 _symmetry_equiv_pos_as_xyz 
 'x, y, z' 
 '-y, x+1/2, z+1/4' 
 '-x, -y, z' 
 'y, -x+1/2, z+1/4' 
 '-x, y, z+1/2' 
 'x, -y, z+1/2' 
 '-y+1/2, -x, z+1/4' 
 'y+1/2, x, z+1/4' 
 'x+1/2, y+1/2, z+1/2' 
 '-y+1/2, x+1, z+3/4' 
 '-x+1/2, -y+1/2, z+1/2' 
 'y+1/2, -x+1, z+3/4' 
 '-x+1/2, y+1/2, z+1' 
 'x+1/2, -y+1/2, z+1' 
 '-y+1, -x+1/2, z+3/4' 
 'y+1, x+1/2, z+3/4' 
 
_cell_length_a    32.7078 
_cell_length_b    32.7078 
_cell_length_c     7.4976 
_cell_angle_alpha  90.000 
_cell_angle_beta   90.000 
_cell_angle_gamma  90.000 
 
_shelx_F_squared_multiplier     1.000 
 
loop_ 
 _refln_index_h 
 _refln_index_k 
 _refln_index_l 
 _refln_F_squared_calc 
 _refln_F_squared_meas 
 _refln_F_squared_sigma 
 _refln_observed_status 
  10  11  -7     1966.95     1450.91    487.84 o 
   9  12  -7      623.64      563.54    382.70 o 
  11  12  -7      731.77      656.38    275.06 o 
   8  13  -7      152.33      340.65    353.26 o 
  10  13  -7     2039.15     2023.71    468.92 o 
  12  13  -7      702.76      664.00    288.41 o 
   7  14  -7     1614.10     2060.71    517.28 o 
   9  14  -7      271.09      102.41    228.75 o 
  11  14  -7     1318.62      925.12    309.53 o 
  13  14  -7     1009.70     1000.72    167.85 o 
   6  15  -7     1999.02     1257.45    487.84 o 
   8  15  -7      783.89     1295.30    504.66 o 
  10  15  -7      910.06     1117.20    312.89 o 
  12  15  -7      440.46      426.62    181.45 o 
  14  15  -7     1283.15     1574.73    236.08 o 
   5  16  -7     5027.92     5542.88    815.87 o 
   7  16  -7      318.13      567.75    386.91 o 
   9  16  -7      901.92     1186.19    225.68 o 
  11  16  -7      268.81      190.87    169.34 o 
  13  16  -7     1243.86     1085.93    213.56 o 
  15  16  -7      722.45      607.55    300.17 o 
   4  17  -7      119.51      105.14    378.50 o 
   6  17  -7     3500.44     3700.86    660.27 o 
   8  17  -7      491.31      555.27    192.29 o 
  10  17  -7      731.92      753.11    266.57 o 
  12  17  -7      512.30      657.23    195.32 o 
  14  17  -7     1780.62     1513.85    521.49 o 
  16  17  -7      795.28      622.33    300.51 o 
   3  18  -7      479.89      433.17    424.76 o 
   5  18  -7     2001.06     1893.94    298.71 o 
   7  18  -7     1813.75     1958.59    304.90 o 
   9  18  -7     1303.62     1316.50    234.12 o 
  11  18  -7     1223.01     1176.25    225.14 o 
  13  18  -7     2033.13     1979.74    259.77 o 
  15  18  -7     2060.47     2266.29    417.61 o 
   2  19  -7     1963.26     1425.67    483.64 o 
   4  19  -7      467.23      430.88    221.61 o 
   6  19  -7     1633.11     1456.65    273.20 o 
   8  19  -7     2243.73     2555.94    296.45 o 
  10  19  -7     1488.48     1445.44    243.61 o 
  12  19  -7     1376.95     1789.64    250.96 o 
  14  19  -7     2519.69     2490.13    420.40 o 
   1  20  -7      952.93      994.21    260.35 o 
   3  20  -7     1304.57     1277.09    278.25 o 
   5  20  -7     1624.59     1960.61    370.09 o 
   7  20  -7     1947.89     2104.19    279.41 o 
   9  20  -7     1218.78     1203.74    220.94 o 
  11  20  -7     2129.39     2074.58    268.56 o 
  13  20  -7     1569.77     1933.82    257.47 o 
   2  21  -7     3354.88     3476.14    309.19 o 
   4  21  -7      138.36      218.09    207.51 o 
   6  21  -7      879.04     1104.91    264.40 o 
   8  21  -7      360.49      328.39    185.16 o 
  10  21  -7      228.53      332.75    195.88 o 
   1  22  -7     1301.70     1531.66    253.98 o 
   3  22  -7       30.07      151.36    149.49 o 
   5  22  -7      669.48      498.80    179.75 o 
   7  22  -7      182.44      107.77    141.29 o 
   9  22  -7      377.72      405.08    201.20 o 
   2  23  -7     4533.61     4467.52    348.62 o 
   4  23  -7      720.42      814.31    190.24 o 
   6  23  -7      881.58     1016.42    209.31 o 
   1  24  -7     4043.28     5026.48    889.47 o 
   7   9  -6     6997.61     6954.48    616.11 o 
   9   9  -6     4558.69     4798.50    660.27 o 
   4  10  -6     6929.58     7296.59    740.17 o 
   6  10  -6        2.22      256.30    207.91 o 
   8  10  -6     3828.48     4628.24    453.14 o 
   3  11  -6    13246.55    14559.53   1106.05 o 
   5  11  -6     6107.35     5938.20    744.38 o 
   7  11  -6    14317.34    12726.74    765.41 o 
   9  11  -6     1953.54     2149.66    338.66 o 
  11  11  -6     8957.47     8903.10    836.90 o 
   2  12  -6     1180.93     1236.42    374.29 o 
   4  12  -6      388.59      155.60    290.18 o 
   6  12  -6     2729.43     2906.83    380.60 o 
   8  12  -6      900.63     1008.60    317.52 o 
  10  12  -6     2169.92     1486.84    292.63 o 
   1  13  -6     2415.45     2594.81    508.87 o 
   3  13  -6     1549.98     1484.55    416.35 o 
   5  13  -6     2881.15     2759.98    452.09 o 
   7  13  -6       97.07      129.62    199.18 o 
   9  13  -6     1264.30     1176.89    262.86 o 
  11  13  -6      497.16      772.42    258.67 o 
  13  13  -6      124.44      -44.58    145.19 o 
   0  14  -6    15038.57    16456.22   1249.04 o 
   2  14  -6      389.11      332.24    328.03 o 
   4  14  -6    10010.60    11645.10    967.27 o 
   6  14  -6     7723.25     7336.07    550.14 o 
   8  14  -6     1192.24     1463.46    292.20 o 
  10  14  -6      623.95      943.20    258.99 o 
  12  14  -6     1935.66     2425.29    193.23 o 
   1  15  -6     9249.21     9228.65    633.33 o 
   3  15  -6     6414.76     6480.71    794.84 o 
   5  15  -6    10730.13    11585.36    710.26 o 
   7  15  -6     4653.76     5191.27    496.62 o 
   9  15  -6     4501.97     4490.60    332.25 o 
  11  15  -6     1913.35     2135.28    183.43 o 
  13  15  -6     2120.26     2097.78    181.57 o 
  15  15  -6    10967.37    11646.62    565.57 o 
   0  16  -6     2304.08     2704.15    546.72 o 
   2  16  -6      296.15      155.60    302.80 o 
   4  16  -6     2889.57     2608.09    370.44 o 
   6  16  -6     5457.75     4398.10    465.04 o 
   8  16  -6     3462.15     3750.00    304.85 o 
  10  16  -6     3250.62     3818.89    259.80 o 
  12  16  -6      416.98      379.36    115.95 o 
  14  16  -6     4496.00     4515.93    251.15 o 
   1  17  -6      609.35      596.43    275.46 o 
   3  17  -6       10.71        8.41    269.15 o 
   5  17  -6      615.85      500.51    164.09 o 
   7  17  -6      500.82      677.54    171.21 o 
   9  17  -6     1566.56     1325.05    208.10 o 
  11  17  -6       80.02      201.12    141.79 o 
  13  17  -6       75.62      197.20    144.51 o 
  15  17  -6      790.43     1027.85    317.79 o 
  17  17  -6     1638.80     1253.25    416.35 o 
   0  18  -6     4030.54     4571.41    677.09 o 
   2  18  -6      529.74      819.75    269.39 o 
   4  18  -6     2567.36     2795.46    267.14 o 
   6  18  -6      286.91      575.20    165.17 o 
   8  18  -6     6999.93     7149.10    401.40 o 
  10  18  -6      661.45      472.83    165.08 o 
  12  18  -6     6327.01     6605.91    563.79 o 
  14  18  -6      470.82      421.59    162.57 o 
  16  18  -6     8100.74     8234.87    430.09 o 
   1  19  -6     3905.11     3764.37    316.79 o 
   3  19  -6     3081.40     3282.36    266.04 o 
   5  19  -6     2700.78     2902.76    275.10 o 
   7  19  -6     3863.21     4249.21    382.02 o 
   9  19  -6     1265.47     1310.87    199.47 o 
  11  19  -6      299.78      247.11    155.34 o 
  13  19  -6     2392.88     2602.76    262.45 o 
  15  19  -6     3912.69     4618.84    446.78 o 
  17  19  -6     1120.87      802.06    286.96 o 
  19  19  -6     4670.90     4281.23    710.73 o 
   0  20  -6     4236.69     4151.78    399.73 o 
   2  20  -6       18.95      113.91    119.91 o 
   4  20  -6      952.71     1190.66    194.10 o 
   6  20  -6      778.99      768.53    183.07 o 
   8  20  -6      830.92     1134.59    198.40 o 
  10  20  -6     1104.37     1234.49    205.07 o 
  12  20  -6     1528.84     1353.87    212.12 o 
  14  20  -6     1867.36     2239.73    245.91 o 
  16  20  -6      385.93      712.01    285.98 o 
  18  20  -6     2940.38     2814.82    418.51 o 
   1  21  -6      450.44      420.88    141.98 o 
   3  21  -6      655.94      815.44    151.28 o 
   5  21  -6     1529.33     1927.39    221.76 o 
   7  21  -6      882.83      634.77    143.69 o 
   9  21  -6     1792.31     1468.62    216.49 o 
  11  21  -6      544.11      609.58    177.14 o 
  13  21  -6      819.33      761.38    175.99 o 
  15  21  -6       84.12      228.30    152.17 o 
  17  21  -6     4207.73     4327.42    508.41 o 
  19  21  -6       54.20      281.34    273.54 o 
   0  22  -6    10686.23    10864.34    605.89 o 
   2  22  -6      373.56      328.92    131.76 o 
   4  22  -6     2470.36     2609.03    209.36 o 
   6  22  -6      112.40       15.67    115.47 o 
   8  22  -6     4047.73     4443.83    286.59 o 
  10  22  -6      182.27      261.89    131.98 o 
  12  22  -6     5758.00     6175.40    328.61 o 
  14  22  -6      916.79     1041.34    172.29 o 
  16  22  -6     8032.87     8103.12    489.46 o 
  18  22  -6       69.04      115.50    175.48 o 
   1  23  -6     3169.70     3424.09    255.97 o 
   3  23  -6     1886.61     1802.04    188.44 o 
   5  23  -6      491.02      494.75    128.03 o 
   7  23  -6     2347.72     2432.13    222.21 o 
   9  23  -6      123.23       85.61    121.19 o 
  11  23  -6     1625.76     1781.20    200.46 o 
  13  23  -6       45.15      153.36    140.22 o 
  15  23  -6     2561.22     3004.34    296.83 o 
  17  23  -6       20.82      203.40    185.36 o 
   0  24  -6    10075.78     9753.13    580.38 o 
   2  24  -6      110.84      187.98    132.35 o 
   4  24  -6     1860.61     1841.74    191.15 o 
   6  24  -6       76.34      209.63    124.10 o 
   8  24  -6      645.92      804.94    162.13 o 
  10  24  -6      151.31      170.79    125.09 o 
  12  24  -6      709.01      515.54    148.38 o 
  14  24  -6      289.09      196.43    138.97 o 
   1  25  -6      596.26      473.70    149.33 o 
   3  25  -6      182.37      428.68    129.82 o 
   5  25  -6      714.56      473.72    140.45 o 
   7  25  -6       15.26      119.55    198.49 o 
   9  25  -6      106.60      112.31    122.74 o 
  11  25  -6       32.14       52.74    127.17 o 
  13  25  -6     1496.93     1496.63    190.81 o 
   0  26  -6     5412.79     6092.97    497.15 o 
   2  26  -6       52.66      158.02    139.10 o 
   4  26  -6     3350.51     3624.12    291.55 o 
   6  26  -6      511.89      210.51    127.81 o 
   8  26  -6     3973.19     4309.60    294.05 o 
  10  26  -6       26.91       56.47    124.78 o 
  12  26  -6     4811.23     4575.87    303.14 o 
   1  27  -6      980.73     1305.75    186.22 o 
   3  27  -6     3304.34     3281.80    242.43 o 
   5  27  -6       15.67       63.75    126.39 o 
   7  27  -6     1914.16     1914.65    223.43 o 
   9  27  -6      111.26      147.75    131.73 o 
   0  28  -6     4758.99     5029.80    603.49 o 
   2  28  -6      245.93       79.17    131.72 o 
   4  28  -6     5353.51     6117.93    316.12 o 
   6  28  -6      465.06      458.36    173.69 o 
   5   6  -5    20613.11    21531.45    961.98 o 
   4   7  -5      226.75      524.67    196.00 o 
   6   7  -5    11064.02    10454.75    612.57 o 
   3   8  -5     3718.96     4970.93    584.57 o 
   5   8  -5     7220.37     7391.11    484.24 o 
   7   8  -5    10341.88    11039.95    615.03 o 
   2   9  -5    12519.39    11380.15    904.19 o 
   4   9  -5      495.24      609.80    199.24 o 
   6   9  -5    20230.84    21601.73    967.93 o 
   8   9  -5      392.80      392.59    184.99 o 
   1  10  -5    13720.75    11523.14    992.50 o 
   3  10  -5    15274.96    16270.30    810.02 o 
   5  10  -5    18130.76    17971.53    872.61 o 
   7  10  -5    17002.45    16325.14    591.54 o 
   9  10  -5    33858.65    33548.85   1419.88 o 
   2  11  -5    13829.58    13369.80    709.20 o 
   4  11  -5     2056.05     2348.37    332.24 o 
   6  11  -5    13545.70    13566.97    517.13 o 
   8  11  -5     4321.89     4525.75    253.92 o 
  10  11  -5     6234.39     5766.90    440.00 o 
   1  12  -5    12133.05    11659.87    712.84 o 
   3  12  -5    14235.93    14012.95    752.29 o 
   5  12  -5    17108.89    16294.03    839.99 o 
   7  12  -5     2371.68     2499.03    218.84 o 
   9  12  -5     1796.64     2054.57    288.45 o 
  11  12  -5     2689.03     2975.36    273.76 o 
   2  13  -5     9505.91     9571.04    461.98 o 
   4  13  -5     1213.37     1573.27    270.17 o 
   6  13  -5    20409.88    19631.68    960.40 o 
   8  13  -5     3177.66     3390.84    851.62 o 
  10  13  -5     7464.30     7382.05    371.26 o 
  12  13  -5     1949.25     1695.93    148.28 o 
   1  14  -5     6047.71     6447.41    385.04 o 
   3  14  -5     6408.11     6952.68    391.32 o 
   5  14  -5     4701.18     4729.04    417.61 o 
   7  14  -5     3831.28     3280.49    420.55 o 
   9  14  -5     5634.95     5899.69    327.95 o 
  11  14  -5     6407.07     6828.31    423.09 o 
  13  14  -5      676.56      772.53    116.74 o 
   2  15  -5    16261.77    16647.53    711.23 o 
   4  15  -5      782.59     1112.76    199.47 o 
   6  15  -5    18858.46    19087.48    686.04 o 
   8  15  -5      793.08      934.49    161.56 o 
  10  15  -5     1346.18     1434.74    138.31 o 
  12  15  -5     2313.68     2485.21    193.64 o 
  14  15  -5     2597.42     3091.84    188.03 o 
   1  16  -5     6792.47     6682.17    392.77 o 
   3  16  -5     2981.08     3135.77    302.96 o 
   5  16  -5     4683.20     5307.14    288.69 o 
   7  16  -5     3877.07     4095.02    377.39 o 
   9  16  -5      144.09      147.38     92.18 o 
  11  16  -5      877.44      883.50    118.68 o 
  13  16  -5      295.39      256.39     96.31 o 
  15  16  -5     3352.55     3373.57    197.14 o 
   2  17  -5     1266.50     1157.29    164.38 o 
   4  17  -5      241.23      246.63    121.03 o 
   6  17  -5     6331.89     6369.80    314.38 o 
   8  17  -5     4109.07     4090.94    212.22 o 
  10  17  -5     3811.79     3850.93    206.62 o 
  12  17  -5      619.60      459.20    103.36 o 
  14  17  -5     8937.01     8495.62    314.35 o 
  16  17  -5     1465.68     1593.37    142.98 o 
   1  18  -5     1793.50     1828.87    237.80 o 
   3  18  -5     1236.57     1109.18    205.17 o 
   5  18  -5      794.16      841.04    145.07 o 
   7  18  -5     1324.83     1342.68    123.96 o 
   9  18  -5     2295.86     2298.98    177.86 o 
  11  18  -5     2674.44     2387.42    166.25 o 
  13  18  -5     2482.42     2534.45    170.14 o 
  15  18  -5       62.10      121.27     89.65 o 
  17  18  -5     6582.83     6939.79    284.47 o 
   2  19  -5     2695.40     2772.68    188.14 o 
   4  19  -5       19.10       42.06    107.44 o 
   6  19  -5    10826.63    11714.87    426.07 o 
   8  19  -5     1939.33     2249.01    224.35 o 
  10  19  -5     2999.04     2898.78    247.18 o 
  12  19  -5     5328.87     5447.36    459.23 o 
  14  19  -5     3270.76     3193.56    296.02 o 
  16  19  -5     3692.79     3705.78    270.68 o 
  18  19  -5     1315.32     1192.93    173.06 o 
   1  20  -5     2946.46     2770.18    193.92 o 
   3  20  -5     3044.15     3200.84    202.61 o 
   5  20  -5     1093.84     1297.31    157.07 o 
   7  20  -5     4848.86     5113.50    355.83 o 
   9  20  -5      461.26      405.27    139.57 o 
  11  20  -5     1438.20     1840.61    206.12 o 
  13  20  -5     1253.49     1284.05    262.01 o 
  15  20  -5     2432.17     2911.44    308.98 o 
  17  20  -5     1851.74     2008.41    211.66 o 
  19  20  -5     1063.19     1454.18    374.29 o 
   2  21  -5     4920.74     5239.72    287.20 o 
   4  21  -5     1269.56     1188.38    142.98 o 
   6  21  -5     4723.89     4862.50    249.90 o 
   8  21  -5     1316.39     1460.07    152.96 o 
  10  21  -5      863.43     1018.06    149.45 o 
  12  21  -5      478.19      458.68    122.18 o 
  14  21  -5     3143.20     3121.81    219.73 o 
  16  21  -5      777.35      686.95    133.51 o 
  18  21  -5     3238.73     3310.02    325.36 o 
  20  21  -5     1258.93     1021.89    211.36 o 
   1  22  -5     2355.11     2516.86    189.80 o 
   3  22  -5     6395.96     6267.69    272.57 o 
   5  22  -5     4259.85     4451.54    249.16 o 
   7  22  -5      163.24      148.45    103.95 o 
   9  22  -5     1335.08     1291.39    149.86 o 
  11  22  -5      736.56      938.90    164.20 o 
  13  22  -5      442.29      458.07    123.87 o 
  15  22  -5       66.57       98.43    151.15 o 
  17  22  -5      347.06      507.45    130.82 o 
  19  22  -5      974.84      759.67    202.14 o 
  21  22  -5     1876.90     1757.11    209.33 o 
   2  23  -5     8165.87     8521.72    321.68 o 
   4  23  -5     1016.16      904.11    141.72 o 
   6  23  -5     4675.15     4767.87    252.92 o 
   8  23  -5      209.64      138.23     99.14 o 
  10  23  -5     4651.82     4990.13    272.38 o 
  12  23  -5      681.24      704.09    135.06 o 
  14  23  -5      958.18     1069.90    152.80 o 
  16  23  -5     4004.11     3977.02    260.61 o 
  18  23  -5     2450.99     2136.04    264.90 o 
  20  23  -5     2564.68     2545.80    264.24 o 
  22  23  -5     1479.31     1513.93    213.00 o 
   1  24  -5     2898.14     3177.83    197.06 o 
   3  24  -5     1103.16     1097.53    144.24 o 
   5  24  -5     1012.76      946.72    141.16 o 
   7  24  -5     1760.03     2026.58    175.52 o 
   9  24  -5      738.62      555.09    125.34 o 
  11  24  -5      740.24      891.62    199.72 o 
  13  24  -5     2523.61     2875.89    241.59 o 
  15  24  -5     1097.09     1105.40    156.52 o 
  17  24  -5     1502.46     1490.86    175.80 o 
  19  24  -5     1393.12     1331.43    236.62 o 
  21  24  -5      445.28      475.95    159.53 o 
   2  25  -5     2450.71     2356.52    188.88 o 
   4  25  -5      263.55      147.48    112.32 o 
   6  25  -5      829.13      934.70    136.80 o 
   8  25  -5      380.86      381.42    120.43 o 
  10  25  -5     1272.23     1069.18    143.80 o 
  12  25  -5      896.73      917.67    153.83 o 
  14  25  -5     2259.66     2177.74    199.01 o 
  16  25  -5      334.69      313.67    130.98 o 
  18  25  -5     2059.63     1621.97    250.56 o 
  20  25  -5      393.91      375.48    155.20 o 
   1  26  -5     1853.26     2051.16    168.01 o 
   3  26  -5     1553.59     1325.55    154.71 o 
   5  26  -5     2781.93     2498.25    191.04 o 
   7  26  -5      455.51      388.89    120.93 o 
   9  26  -5     5650.57     5375.70    372.93 o 
  11  26  -5      391.67      625.10    136.47 o 
  13  26  -5     1963.98     2095.79    195.55 o 
  15  26  -5      482.98      485.05    132.64 o 
  17  26  -5      752.53      789.60    148.58 o 
  19  26  -5     1724.01     1349.97    340.65 o 
   2  27  -5    10971.73    11761.61    426.99 o 
   4  27  -5      455.68      404.61    121.00 o 
   6  27  -5     5722.06     5814.41    279.16 o 
   8  27  -5      995.25     1147.31    153.30 o 
  10  27  -5     5175.64     5760.09    275.13 o 
  12  27  -5     4353.40     4198.34    325.11 o 
  14  27  -5      812.22      700.65    149.33 o 
  16  27  -5     3279.37     3375.23    321.11 o 
   1  28  -5     1005.26     1016.06    134.09 o 
   3  28  -5      330.33      322.41    122.76 o 
   5  28  -5     1681.85     1885.14    177.94 o 
   7  28  -5      194.94      265.92    112.72 o 
   9  28  -5     2763.33     3217.32    220.82 o 
  11  28  -5     1089.71     1402.91    167.87 o 
  13  28  -5      924.78      782.87    159.85 o 
  15  28  -5      808.08      902.35    162.31 o 
   2  29  -5     1394.76     1890.37    241.61 o 
   4  29  -5      442.59      435.50    127.55 o 
   6  29  -5      359.99      409.66    127.54 o 
   8  29  -5      124.70      195.95    121.10 o 
  10  29  -5      204.83      105.45    118.01 o 
  12  29  -5       71.94      182.93    128.89 o 
  14  29  -5       92.68        6.00    137.41 o 
   1  30  -5     2614.97     3146.90    227.88 o 
   3  30  -5     2799.91     2908.35    215.34 o 
   5  30  -5     3580.94     3759.62    423.48 o 
   7  30  -5      946.93      729.46    142.71 o 
   9  30  -5     3381.94     3108.38    227.54 o 
  11  30  -5      482.67      225.89    131.31 o 
   2  31  -5     3939.33     3678.72    247.87 o 
   4  31  -5      518.53      301.79    135.18 o 
   6  31  -5     3191.77     3642.93    248.34 o 
   8  31  -5      300.70      213.39    128.73 o 
   1  32  -5      510.42      563.25    151.16 o 
   3  32  -5     1169.13     1347.92    200.94 o 
   2   4  -4     1472.13     1438.29    168.22 o 
   4   4  -4    77972.64    76796.18   2605.29 o 
   3   5  -4    23949.03    24044.18    789.37 o 
   0   6  -4    37658.75    39460.45   2321.45 o 
   2   6  -4     4449.36     4242.99    344.80 o 
   4   6  -4     3280.66     3197.97    189.69 o 
   6   6  -4    19247.40    21374.24    830.57 o 
   1   7  -4      745.34      620.58    173.79 o 
   3   7  -4     1631.51     1640.26    135.83 o 
   5   7  -4     3008.67     3017.51    153.35 o 
   0   8  -4    85876.18    85776.91   2835.15 o 
   2   8  -4     2142.85     2079.22    143.95 o 
   4   8  -4    51238.07    52500.95   1545.62 o 
   6   8  -4     4164.12     4333.92    178.20 o 
   8   8  -4    52103.84    51200.10   1787.24 o 
   1   9  -4     7621.39     7242.99    224.77 o 
   3   9  -4    11461.33    11615.58    304.74 o 
   5   9  -4     2903.14     2807.38    177.54 o 
   7   9  -4     3502.05     3097.48    190.77 o 
   0  10  -4     7321.29     7736.26    319.80 o 
   2  10  -4     3201.93     3358.38    173.93 o 
   4  10  -4     1636.96     1583.18     98.63 o 
   6  10  -4     8584.13     8348.90    329.02 o 
   8  10  -4     8773.75     8726.08    344.49 o 
  10  10  -4    10591.22    10410.75    477.44 o 
   1  11  -4     2456.33     2424.12    121.40 o 
   3  11  -4     5275.98     5507.03    179.42 o 
   5  11  -4     2264.44     2229.51     99.79 o 
   7  11  -4      567.73      545.81     90.57 o 
   9  11  -4     8396.27     7621.80    269.07 o 
   0  12  -4    65205.38    63596.69   1793.70 o 
   2  12  -4     3708.48     3403.96    139.74 o 
   4  12  -4    54101.15    57193.38   1236.31 o 
   6  12  -4     8572.25     8885.71    243.86 o 
   8  12  -4    30535.16    28888.76    872.28 o 
  10  12  -4     5298.60     5430.59    235.21 o 
  12  12  -4    21755.57    21851.87    682.96 o 
   1  13  -4    17911.79    17867.32    412.88 o 
   3  13  -4    17418.01    17205.95    417.74 o 
   5  13  -4      540.53      676.05     87.58 o 
   7  13  -4    16720.85    16579.48    366.75 o 
   9  13  -4     2160.15     2094.36    113.62 o 
  11  13  -4     5591.36     5663.86    199.52 o 
   0  14  -4    19950.43    20635.19    673.40 o 
   2  14  -4      948.07     1079.86     82.10 o 
   4  14  -4    14573.26    14219.58    373.72 o 
   6  14  -4     1403.92     1550.69     91.35 o 
   8  14  -4     5298.32     4959.39    149.77 o 
  10  14  -4      571.31      511.02     70.65 o 
  12  14  -4     4231.06     4117.86    166.46 o 
  14  14  -4     3220.15     2918.78    226.19 o 
   1  15  -4     1880.17     1660.25     86.68 o 
   3  15  -4     3565.40     3717.00    145.13 o 
   5  15  -4     2350.69     2480.19    108.07 o 
   7  15  -4     2498.99     2604.57     94.51 o 
   9  15  -4     1801.27     1865.50     91.84 o 
  11  15  -4      563.73      519.49     72.50 o 
  13  15  -4     7042.38     7478.82    268.81 o 
   0  16  -4     7524.37     7361.02    239.27 o 
   2  16  -4     1780.44     1749.32     89.84 o 
   4  16  -4    37341.08    37490.63    749.06 o 
   6  16  -4      981.57     1030.62     74.55 o 
   8  16  -4    11029.90    11204.60    230.88 o 
  10  16  -4     1312.79     1325.66    103.13 o 
  12  16  -4    10839.34    10902.25    338.14 o 
  14  16  -4     7966.86     8006.56    272.32 o 
  16  16  -4     6744.08     6323.28    347.33 o 
   1  17  -4    15012.51    15338.20    392.80 o 
   3  17  -4    16743.11    14832.48   1007.20 o 
   5  17  -4      327.18      313.29     46.22 o 
   7  17  -4    16214.01    16519.41    344.60 o 
   9  17  -4     4123.78     4082.48    143.43 o 
  11  17  -4     5394.90     5451.90    254.95 o 
  13  17  -4      518.44      649.82    113.51 o 
  15  17  -4     8336.72     8715.64    296.27 o 
   0  18  -4     8653.46     8979.71    388.01 o 
   2  18  -4     3299.97     3541.57    177.56 o 
   4  18  -4     3704.66     3879.39    152.20 o 
   6  18  -4      387.83      478.39     70.11 o 
   8  18  -4     6376.60     6329.22    220.90 o 
  10  18  -4     2415.72     2225.40    141.79 o 
  12  18  -4     5544.66     6180.97    243.09 o 
  14  18  -4     1811.27     1833.74    136.90 o 
  16  18  -4     3468.64     3652.86    185.37 o 
  18  18  -4     1227.81     1384.94    176.41 o 
   1  19  -4      762.80      564.69     96.08 o 
   3  19  -4     1199.08     1159.56     84.21 o 
   5  19  -4     1061.86     1076.49     94.17 o 
   7  19  -4     1227.67     1300.30    113.59 o 
   9  19  -4     3237.12     3193.59    156.03 o 
  11  19  -4      121.55       48.77     62.38 o 
  13  19  -4     1473.59     1489.97    113.17 o 
  15  19  -4     2096.99     2067.25    132.90 o 
  17  19  -4     1200.17     1248.74    112.01 o 
   0  20  -4    15761.59    15883.80    563.91 o 
   2  20  -4     2135.98     2268.66    152.00 o 
   4  20  -4    11744.44    11766.29    293.73 o 
   6  20  -4     7093.61     7134.17    276.79 o 
   8  20  -4     7759.98     7723.59    229.76 o 
  10  20  -4     4841.55     4713.99    201.87 o 
  12  20  -4     4495.70     4729.71    185.61 o 
  14  20  -4     3351.15     3301.91    162.38 o 
  16  20  -4     9490.24     9228.22    285.35 o 
  18  20  -4     3701.73     3762.87    219.42 o 
  20  20  -4     3948.92     3723.91    287.98 o 
   1  21  -4    10767.00    11055.50    330.09 o 
   3  21  -4    13544.51    13337.22    376.77 o 
   5  21  -4     1568.31     1543.80    139.95 o 
   7  21  -4     8961.03     9609.17    324.78 o 
   9  21  -4     6045.92     6159.99    248.16 o 
  11  21  -4     7107.94     7542.92    283.60 o 
  13  21  -4     3956.37     3860.86    221.19 o 
  15  21  -4     7798.06     7571.08    313.91 o 
  17  21  -4     1803.26     2067.09    173.88 o 
  19  21  -4     1921.14     2244.06    176.88 o 
   0  22  -4     1167.11     1546.17    263.33 o 
   2  22  -4     2373.65     2361.61    151.74 o 
   4  22  -4     2826.67     2956.64    180.59 o 
   6  22  -4      973.50      990.62    120.75 o 
   8  22  -4     1291.03     1331.31    134.81 o 
  10  22  -4     6447.83     6589.27    263.41 o 
  12  22  -4     3550.59     3893.20    222.31 o 
  14  22  -4     1041.92      908.93    154.18 o 
  16  22  -4     4652.68     4814.91    247.91 o 
  18  22  -4      363.13      224.62    108.65 o 
  20  22  -4     3879.40     4367.37    219.87 o 
  22  22  -4      459.36      431.30    201.87 o 
   1  23  -4      414.99      410.25     96.47 o 
   3  23  -4     3479.18     3515.52    185.97 o 
   5  23  -4     1615.02     1339.54    152.46 o 
   7  23  -4      746.87      568.53    109.91 o 
   9  23  -4      606.80      647.38    107.03 o 
  11  23  -4      833.86      768.35    115.93 o 
  13  23  -4       36.68       16.55    100.76 o 
  15  23  -4      984.83     1037.40    136.59 o 
  17  23  -4     1142.79     1103.35    145.47 o 
  19  23  -4      624.30      730.70    118.91 o 
  21  23  -4     1724.54     1761.78    230.67 o 
   0  24  -4    11737.36    12131.51    531.65 o 
   2  24  -4     2303.43     2255.94    153.57 o 
   4  24  -4     4781.07     4945.99    235.80 o 
   6  24  -4     2780.04     2489.60    187.99 o 
   8  24  -4     3060.61     2828.94    184.17 o 
  10  24  -4     4496.36     4533.11    234.29 o 
  12  24  -4      702.82      859.94    125.17 o 
  14  24  -4     6548.29     6346.07    296.01 o 
  16  24  -4      804.39      714.45    137.19 o 
  18  24  -4     4712.22     4470.08    229.46 o 
  20  24  -4     2120.48     1901.06    202.04 o 
  22  24  -4     1044.73     1195.86    175.98 o 
  24  24  -4     1123.87     1512.88    275.71 o 
   1  25  -4     8788.32     9039.72    298.99 o 
   3  25  -4     6950.22     7162.85    262.24 o 
   5  25  -4     2310.37     2155.81    170.57 o 
   7  25  -4     6374.68     6489.86    271.33 o 
   9  25  -4     1997.21     2113.83    201.18 o 
  11  25  -4     8943.05     9032.81    323.60 o 
  13  25  -4     1796.89     1430.69    156.68 o 
  15  25  -4     1436.26     1567.96    162.64 o 
  17  25  -4     1013.02      977.76    142.01 o 
  19  25  -4     2234.48     2490.47    178.58 o 
  21  25  -4      147.18      154.03    121.69 o 
  23  25  -4     1824.95     1787.67    240.47 o 
   0  26  -4       95.41      163.68    125.55 o 
   2  26  -4      105.15      184.01     94.79 o 
   4  26  -4     1423.23     1300.98    136.49 o 
   6  26  -4       45.67       89.98     90.76 o 
   8  26  -4      682.78      986.62    129.99 o 
  10  26  -4      343.99      372.46    108.15 o 
  12  26  -4      620.32      733.16    127.83 o 
  14  26  -4      479.27      381.09    118.89 o 
  16  26  -4     2785.94     3355.50    228.15 o 
  18  26  -4      808.89      974.74    135.21 o 
  20  26  -4     1854.12     1951.22    216.99 o 
  22  26  -4      575.03      468.11    146.34 o 
   1  27  -4     1992.58     1932.87    152.03 o 
   3  27  -4     2640.61     2687.36    172.01 o 
   5  27  -4     1569.11     1608.74    151.31 o 
   7  27  -4      665.22      590.58    117.32 o 
   9  27  -4      401.78      280.71    107.34 o 
  11  27  -4      539.65      327.89    107.82 o 
  13  27  -4       42.27      104.26     96.55 o 
  15  27  -4      435.70      567.49    131.91 o 
  17  27  -4      232.23      158.89    114.59 o 
  19  27  -4      925.89      851.57    132.78 o 
  21  27  -4       61.46      204.81    142.80 o 
   0  28  -4     3258.24     3240.65    271.49 o 
   2  28  -4     2100.83     2149.20    162.65 o 
   4  28  -4      511.54      290.18    107.55 o 
   6  28  -4     2288.78     2540.14    184.90 o 
   8  28  -4      841.78      886.43    130.01 o 
  10  28  -4      189.43      139.99    103.28 o 
  12  28  -4      555.01      729.92    129.84 o 
  14  28  -4     1285.51     1094.86    152.64 o 
  16  28  -4      664.51      486.25    138.86 o 
  18  28  -4     2220.39     1976.23    177.76 o 
  20  28  -4      776.82      673.56    165.49 o 
   1  29  -4     2997.75     3167.10    192.49 o 
   3  29  -4     5846.83     6448.85    255.70 o 
   5  29  -4     2980.04     3191.10    208.42 o 
   7  29  -4     4406.28     4229.41    234.55 o 
   9  29  -4     2179.29     2082.72    180.28 o 
  11  29  -4     6816.05     7237.38    290.41 o 
  13  29  -4     1860.84     1916.69    201.53 o 
  15  29  -4     2165.20     2359.09    207.76 o 
  17  29  -4      247.63      405.45    115.12 o 
  19  29  -4     2752.87     2951.30    254.56 o 
   0  30  -4     4665.39     4513.08    321.83 o 
   2  30  -4      260.40      343.79    110.72 o 
   4  30  -4       66.10      106.60    107.00 o 
   6  30  -4      919.44      971.47    142.29 o 
   8  30  -4      672.69      879.27    139.63 o 
  10  30  -4      349.91      415.69    119.38 o 
  12  30  -4     1300.32     1409.41    186.96 o 
  14  30  -4     1977.73     1936.66    193.32 o 
  16  30  -4     1081.15     1128.09    168.75 o 
   1  31  -4      816.73      644.20    125.02 o 
   3  31  -4      432.41      462.59    125.49 o 
   5  31  -4      538.83      495.39    123.74 o 
   7  31  -4      389.70      379.46    119.73 o 
   9  31  -4      187.17      115.95    111.89 o 
  11  31  -4      862.19      990.30    153.55 o 
  13  31  -4      106.37       91.22    113.12 o 
  15  31  -4      988.84     1000.76    159.96 o 
   0  32  -4      888.99     1103.16    223.37 o 
   2  32  -4      536.61      749.70    136.41 o 
   4  32  -4      697.87      580.91    147.78 o 
   6  32  -4      163.41      293.86    120.16 o 
   8  32  -4      187.32      204.11    114.66 o 
  10  32  -4      127.12      162.59    115.54 o 
  12  32  -4      190.19      155.69    123.61 o 
   1  33  -4     3772.92     3925.58    267.91 o 
   3  33  -4     3862.45     4040.50    268.28 o 
   5  33  -4     4840.59     5224.71    276.98 o 
   7  33  -4     5286.93     5301.12    399.73 o 
   9  33  -4     1136.72      912.07    160.77 o 
  11  33  -4     6247.83     6426.04    529.90 o 
   0  34  -4      141.08      313.31    188.97 o 
   2  34  -4      573.52      513.27    145.49 o 
   4  34  -4      617.58      572.71    152.10 o 
   6  34  -4      544.83      614.70    139.39 o 
   1   2  -3     5769.36     5480.06     97.37 o 
   2   3  -3   114315.36   115856.18   1663.31 o 
   1   4  -3    27865.97    28271.55    463.78 o 
   3   4  -3    10578.03    10492.36    191.18 o 
   2   5  -3    12897.64    14112.72    268.58 o 
   4   5  -3    21835.67    23032.15    393.64 o 
   1   6  -3    12620.03    12031.47    242.52 o 
   3   6  -3    30480.79    30235.44    475.66 o 
   5   6  -3    22351.94    22590.70    356.38 o 
   2   7  -3    29216.16    31321.22    586.78 o 
   4   7  -3     2530.92     2447.17     75.56 o 
   6   7  -3    43782.47    42847.19    697.74 o 
   1   8  -3     9586.84     9998.56    234.75 o 
   3   8  -3    14946.06    15504.52    323.88 o 
   5   8  -3    21993.12    21940.46    378.17 o 
   7   8  -3    10733.50    11548.61    228.72 o 
   2   9  -3    39083.45    40100.27    822.79 o 
   4   9  -3    19115.61    19088.91    376.31 o 
   6   9  -3    22552.07    21913.61    453.69 o 
   8   9  -3    11372.63    11744.17    215.37 o 
   1  10  -3     3856.74     3919.91    190.72 o 
   3  10  -3     4245.17     3945.09    134.38 o 
   5  10  -3     4507.56     4494.23    116.48 o 
   7  10  -3     2808.05     2620.64     93.45 o 
   9  10  -3    20184.87    19000.92    317.15 o 
   2  11  -3    22613.69    22902.38    488.05 o 
   4  11  -3      938.39     1088.23    100.62 o 
   6  11  -3    20704.19    20877.63    380.70 o 
   8  11  -3     1398.95     1490.46     64.68 o 
  10  11  -3     1872.79     1889.18     75.79 o 
   1  12  -3     1594.93     1542.44     78.46 o 
   3  12  -3    15725.26    15059.20    317.11 o 
   5  12  -3      144.14       56.14     30.50 o 
   7  12  -3    15461.63    16064.77    297.91 o 
   9  12  -3    12936.15    12734.29    238.73 o 
  11  12  -3     2491.45     2200.55     89.14 o 
   2  13  -3    13224.26    12983.89    274.34 o 
   4  13  -3      775.64      831.04     56.29 o 
   6  13  -3    10401.75    10049.47    203.31 o 
   8  13  -3     7761.38     7983.07    167.71 o 
  10  13  -3     6913.93     7043.56    171.51 o 
  12  13  -3     2485.81     2583.60    107.47 o 
   1  14  -3     9010.04     8609.25    184.88 o 
   3  14  -3     4884.62     4793.15    136.91 o 
   5  14  -3    12536.40    12298.08    250.70 o 
   7  14  -3     5873.21     5439.34    127.14 o 
   9  14  -3    16213.91    17048.33    309.66 o 
  11  14  -3     8932.60     8851.19    215.13 o 
  13  14  -3     8915.14     8049.64    238.78 o 
   2  15  -3    15055.93    14957.19    285.94 o 
   4  15  -3      387.55      390.59     36.25 o 
   6  15  -3     9675.64     9125.37    201.26 o 
   8  15  -3     1827.05     1952.59     72.93 o 
  10  15  -3     7518.48     7576.10    169.31 o 
  12  15  -3     8814.57     8435.99    223.06 o 
  14  15  -3     9134.45     9576.76    301.04 o 
   1  16  -3     2369.78     2267.81     98.79 o 
   3  16  -3     9319.80     8412.13    182.36 o 
   5  16  -3     6428.31     6544.22    149.00 o 
   7  16  -3     6556.29     6402.49    132.31 o 
   9  16  -3    11060.19    11064.22    211.12 o 
  11  16  -3     1319.77     1354.21     70.31 o 
  13  16  -3     7082.07     7039.09    213.22 o 
  15  16  -3     6407.29     6670.56    241.26 o 
   2  17  -3    14145.42    14743.98    371.08 o 
   4  17  -3      409.92      387.84     46.69 o 
   6  17  -3    11490.93    11467.37    252.85 o 
   8  17  -3     1216.74     1270.16     62.45 o 
  10  17  -3     1585.26     1617.63     68.72 o 
  12  17  -3     1273.17     1209.57     73.80 o 
  14  17  -3     2651.05     2436.58    114.90 o 
  16  17  -3     1011.14     1009.95     97.63 o 
   1  18  -3     2734.30     2955.83    146.40 o 
   3  18  -3     2496.74     2556.71    134.30 o 
   5  18  -3    21920.43    21794.86    481.47 o 
   7  18  -3     4762.32     4752.60    132.18 o 
   9  18  -3    17062.42    16920.34    300.45 o 
  11  18  -3     7055.56     6755.15    158.76 o 
  13  18  -3    14361.68    14088.25    324.52 o 
  15  18  -3     9078.95     9052.73    266.85 o 
  17  18  -3     5829.01     5966.33    190.27 o 
   2  19  -3    21393.77    21279.08    484.10 o 
   4  19  -3     4913.71     4865.77    183.23 o 
   6  19  -3     6844.20     6785.58    187.69 o 
   8  19  -3     9158.91     8812.86    209.98 o 
  10  19  -3    13660.27    13865.14    253.66 o 
  12  19  -3     3960.67     4138.85    138.98 o 
  14  19  -3    15419.92    15191.94    391.67 o 
  16  19  -3      228.34      244.43     69.33 o 
  18  19  -3    12292.90    12230.97    315.30 o 
   1  20  -3     5191.70     5521.43    200.06 o 
   3  20  -3     2815.78     2441.54    147.64 o 
   5  20  -3    13846.60    14454.32    412.06 o 
   7  20  -3     8844.21     8937.34    229.47 o 
   9  20  -3     9996.12    10289.75    268.95 o 
  11  20  -3     5035.30     4812.99    166.08 o 
  13  20  -3     4151.61     4118.43    163.51 o 
  15  20  -3     6177.93     6433.49    247.38 o 
  17  20  -3     1530.51     1457.35    102.65 o 
  19  20  -3     1355.25     1548.90    124.76 o 
   2  21  -3    19242.42    18940.16    456.52 o 
   4  21  -3      911.94      944.71     97.89 o 
   6  21  -3     6278.77     5921.24    225.58 o 
   8  21  -3     1406.79     1319.18    117.66 o 
  10  21  -3     8069.31     7907.92    226.23 o 
  12  21  -3      409.05      461.92     66.73 o 
  14  21  -3     4246.67     4311.00    173.79 o 
  16  21  -3       77.01      126.20     66.44 o 
  18  21  -3      230.95      166.34     74.29 o 
  20  21  -3     2519.43     2582.95    146.19 o 
   1  22  -3      651.10      638.27     92.82 o 
   3  22  -3     1901.01     1938.01    132.50 o 
   5  22  -3     9049.73     8542.89    257.25 o 
   7  22  -3      624.65      542.01     95.97 o 
   9  22  -3     7198.40     7406.51    268.12 o 
  11  22  -3      617.86      608.68     66.35 o 
  13  22  -3     3283.04     3287.21    140.29 o 
  15  22  -3     4121.27     3545.26    160.62 o 
  17  22  -3     2457.71     2745.59    136.37 o 
  19  22  -3     4062.23     4067.67    184.00 o 
  21  22  -3     1966.24     1992.69    137.30 o 
   2  23  -3    19460.19    19592.17    484.78 o 
   4  23  -3     1972.61     1719.31    126.52 o 
   6  23  -3     5712.16     6207.74    236.08 o 
   8  23  -3      674.91      598.90     99.57 o 
  10  23  -3    14449.07    14085.40    404.68 o 
  12  23  -3     7019.59     7123.47    264.51 o 
  14  23  -3    12337.60    12800.71    383.97 o 
  16  23  -3     1885.81     1529.39    132.85 o 
  18  23  -3     7314.16     6969.13    258.14 o 
  20  23  -3     3583.11     3413.61    262.13 o 
  22  23  -3     3020.43     3156.02    325.36 o 
   1  24  -3    20402.78    20467.44    494.81 o 
   3  24  -3     9938.31    10047.79    366.44 o 
   5  24  -3    17110.20    17687.79    442.50 o 
   7  24  -3     6399.14     5942.89    235.46 o 
   9  24  -3     4906.21     4714.67    216.44 o 
  11  24  -3     3525.13     3593.29    193.22 o 
  13  24  -3     1375.04     1364.22    132.72 o 
  15  24  -3     8352.46     8647.88    333.51 o 
  17  24  -3      116.60      106.20     84.05 o 
  19  24  -3     2986.84     3110.89    185.62 o 
  21  24  -3      287.79      275.74     95.30 o 
  23  24  -3     2215.15     2619.22    227.39 o 
   2  25  -3     2067.60     2141.87    142.19 o 
   4  25  -3      900.68      988.22    108.31 o 
   6  25  -3     3127.26     3058.78    177.98 o 
   8  25  -3     2867.02     3124.79    192.18 o 
  10  25  -3     5403.00     5288.46    224.10 o 
  12  25  -3      176.97      119.39     86.42 o 
  14  25  -3     1766.67     1784.95    147.56 o 
  16  25  -3     1687.50     1391.06    132.59 o 
  18  25  -3      604.04      523.00    105.04 o 
  20  25  -3     1008.09      967.85    130.43 o 
  22  25  -3      680.25      550.10    139.70 o 
  24  25  -3      414.26      344.85    135.79 o 
   1  26  -3     2267.63     2164.14    162.06 o 
   3  26  -3     1497.10     1313.26    120.50 o 
   5  26  -3       74.49       86.61     78.98 o 
   7  26  -3     1122.67      783.00    114.13 o 
   9  26  -3      774.77      737.56    108.28 o 
  11  26  -3      500.87      504.32    103.95 o 
  13  26  -3     9145.12     9083.29    311.93 o 
  15  26  -3       38.81      155.71     92.30 o 
  17  26  -3     8351.88     8557.45    301.68 o 
  19  26  -3      872.63      645.26    109.28 o 
  21  26  -3     2854.24     2793.65    183.23 o 
  23  26  -3     2156.31     2172.36    206.79 o 
  25  26  -3      644.23      707.53    157.57 o 
   2  27  -3     6675.67     6855.94    248.89 o 
   4  27  -3     2987.15     3184.08    171.72 o 
   6  27  -3     6436.34     6488.70    259.88 o 
   8  27  -3     4335.65     4464.75    281.50 o 
  10  27  -3    14311.35    13962.76    505.12 o 
  12  27  -3     2224.80     2374.03    168.75 o 
  14  27  -3     4233.86     4594.12    239.81 o 
  16  27  -3     2628.17     2697.00    307.55 o 
  18  27  -3     1860.70     1561.56    144.99 o 
  20  27  -3     2805.51     3040.66    194.19 o 
  22  27  -3     3228.67     3454.38    250.84 o 
  24  27  -3     5507.41     6033.62    337.31 o 
   1  28  -3     4649.35     4929.16    211.84 o 
   3  28  -3     4638.69     4639.00    203.45 o 
   5  28  -3     3387.46     3557.44    186.82 o 
   7  28  -3     2548.53     2022.25    197.00 o 
   9  28  -3     8139.38     8007.87    291.19 o 
  11  28  -3     2277.58     2316.57    167.59 o 
  13  28  -3     2323.39     2255.14    183.95 o 
  15  28  -3     1116.32     1214.99    134.39 o 
  17  28  -3      437.31      506.57    109.23 o 
  19  28  -3     1589.98     1713.89    155.00 o 
  21  28  -3     1131.44     1347.94    154.15 o 
  23  28  -3     1957.77     2313.62    357.70 o 
   2  29  -3     4595.15     4247.54    219.74 o 
   4  29  -3      193.79      191.39     92.18 o 
   6  29  -3     1113.93     1198.15    131.68 o 
   8  29  -3      959.81     1126.62    131.07 o 
  10  29  -3      856.53     1154.69    132.92 o 
  12  29  -3      949.04     1097.20    143.11 o 
  14  29  -3     1325.14     1241.29    177.86 o 
  16  29  -3     2105.13     1807.23    159.14 o 
  18  29  -3      502.22      386.25    114.04 o 
  20  29  -3     1712.72     1861.37    162.47 o 
  22  29  -3      194.18      172.65    132.80 o 
   1  30  -3     6766.75     6591.30    246.10 o 
   3  30  -3     2033.66     1931.58    159.88 o 
   5  30  -3     1414.57     1240.42    137.84 o 
   7  30  -3     2313.58     2217.94    172.34 o 
   9  30  -3     1250.86     1110.22    133.88 o 
  11  30  -3     2379.10     1909.85    163.79 o 
  13  30  -3     3493.93     3044.47    245.84 o 
  15  30  -3     2924.17     2502.18    181.52 o 
  17  30  -3     3044.09     2528.43    180.97 o 
  19  30  -3      755.96      841.99    126.61 o 
  21  30  -3     2034.66     2070.56    257.22 o 
   2  31  -3     2786.01     2912.04    191.53 o 
   4  31  -3      310.38      315.39    111.75 o 
   6  31  -3     5162.88     5349.39    254.86 o 
   8  31  -3      385.44      536.39    116.69 o 
  10  31  -3     6256.75     6031.71    482.89 o 
  12  31  -3       23.07        7.52     98.59 o 
  14  31  -3     2272.17     2321.85    173.33 o 
  16  31  -3     1676.36     2028.27    236.89 o 
  18  31  -3     1729.50     1843.38    165.46 o 
   1  32  -3      937.28      979.99    130.31 o 
   3  32  -3     1047.38      764.91    123.51 o 
   5  32  -3      191.38      292.97    101.98 o 
   7  32  -3      676.95      489.56    115.09 o 
   9  32  -3      599.74      510.28    117.21 o 
  11  32  -3      723.38      815.37    136.44 o 
  13  32  -3      706.43      700.42    135.95 o 
  15  32  -3      766.56      736.33    127.09 o 
  17  32  -3     1451.80     1312.83    169.13 o 
   2  33  -3        7.99       25.30     97.62 o 
   4  33  -3      354.47      333.25    114.86 o 
   6  33  -3      864.78      748.61    130.15 o 
   8  33  -3      112.12       45.81     95.13 o 
  10  33  -3      104.95      115.82    111.85 o 
  12  33  -3      390.73      463.21    126.06 o 
  14  33  -3      108.02      266.61    109.53 o 
  16  33  -3      587.42      786.43    231.30 o 
   1  34  -3     4096.62     4083.26    271.94 o 
   3  34  -3     2219.45     2012.61    191.00 o 
   5  34  -3     3658.88     3473.63    218.56 o 
   7  34  -3     1000.30      978.88    137.71 o 
   9  34  -3     2040.08     2015.57    191.50 o 
  11  34  -3     1031.63     1259.75    172.08 o 
  13  34  -3     1875.01     2290.56    187.78 o 
   2  35  -3     4202.83     4008.00    262.80 o 
   4  35  -3     1647.23     1763.13    189.61 o 
   6  35  -3     4016.82     4191.00    271.27 o 
   8  35  -3     1021.05      955.78    196.95 o 
  10  35  -3     3195.33     3114.16    238.11 o 
   1  36  -3     1410.25     1228.19    164.45 o 
   3  36  -3      658.76      778.67    172.58 o 
   5  36  -3      212.22      209.04    124.71 o 
   7  36  -3      600.41      449.99    214.48 o 
   1   1  -2   290073.28   291298.62   5122.59 o 
   0   2  -2   124045.71   127109.89   2150.80 o 
   1   3  -2    13443.93    13024.38    178.75 o 
   3   3  -2   108129.14   103694.11   1715.69 o 
   0   4  -2   129077.61   127115.14   2027.74 o 
   2   4  -2    13204.30    12755.25    168.58 o 
   1   5  -2    57814.92    57468.73    639.48 o 
   3   5  -2     2469.47     2382.56     50.31 o 
   5   5  -2    30038.84    29785.38    526.51 o 
   0   6  -2    10085.42    10650.20    195.13 o 
   2   6  -2    12754.81    12558.08    164.81 o 
   4   6  -2     7199.78     6945.63    105.43 o 
   1   7  -2    16052.87    16291.38    238.37 o 
   3   7  -2     2011.60     1939.57     45.71 o 
   5   7  -2     3615.11     3423.74     64.43 o 
   7   7  -2     9113.78     8795.96    517.28 o 
   0   8  -2     2099.71     2089.13     74.31 o 
   2   8  -2    31728.63    31805.73    386.69 o 
   4   8  -2     1124.98     1093.47     33.82 o 
   6   8  -2    43245.68    45944.09    598.81 o 
   1   9  -2    13778.93    13896.41    182.38 o 
   3   9  -2     2302.56     2357.16     47.78 o 
   5   9  -2     4010.46     3509.84     69.83 o 
   7   9  -2     4200.81     3858.67     77.09 o 
   9   9  -2    18707.31    20873.91    518.77 o 
   0  10  -2    74603.27    74251.12   1348.62 o 
   2  10  -2     4135.71     4284.53     77.39 o 
   4  10  -2    11047.44    10940.80    150.54 o 
   6  10  -2    10519.29    10588.44    180.34 o 
   8  10  -2    11199.63    11760.74    188.44 o 
   1  11  -2    10082.99    10063.99    159.82 o 
   3  11  -2    29148.04    27904.35    396.43 o 
   5  11  -2     6252.31     6066.32    110.95 o 
   7  11  -2    51022.08    49258.35    736.87 o 
   9  11  -2     9395.86     9723.39    195.48 o 
  11  11  -2    38489.30    40584.45    937.28 o 
   0  12  -2    11142.99    11203.30    323.66 o 
   2  12  -2      717.91      786.88     39.48 o 
   4  12  -2     1510.46     1371.34     49.09 o 
   6  12  -2     8507.62     8800.56    168.43 o 
   8  12  -2    10632.31    10686.12    195.21 o 
  10  12  -2     2362.50     2635.81     82.19 o 
   1  13  -2       86.42       61.82     47.54 o 
   3  13  -2     1526.61     1617.08     50.19 o 
   5  13  -2    12832.41    14210.08    247.03 o 
   7  13  -2    16336.11    16703.61    271.78 o 
   9  13  -2     6806.64     7500.92    152.03 o 
  11  13  -2     6909.90     7476.48    169.99 o 
  13  13  -2     7462.22     7712.17    285.66 o 
   0  14  -2    45923.55    45397.21   1294.56 o 
   2  14  -2     7978.65     7785.23    215.70 o 
   4  14  -2    41051.35    42555.36    643.41 o 
   6  14  -2    47299.65    50648.78    789.12 o 
   8  14  -2    55231.42    57009.72    872.89 o 
  10  14  -2     6816.06     7530.55    156.04 o 
  12  14  -2    45399.72    45148.58    717.42 o 
   1  15  -2    23657.46    23231.53    534.75 o 
   3  15  -2    22712.49    22411.09    515.09 o 
   5  15  -2    10074.05     9432.10    169.28 o 
   7  15  -2    25108.27    23838.82    398.29 o 
   9  15  -2     5935.65     5702.47    124.49 o 
  11  15  -2    30116.79    29977.48    478.56 o 
  13  15  -2     3906.55     4021.84    129.82 o 
  15  15  -2    23409.95    24014.37    604.58 o 
   0  16  -2     1418.21     1385.67    126.68 o 
   2  16  -2     1937.84     1612.17     97.48 o 
   4  16  -2     2979.09     3775.01    144.74 o 
   6  16  -2    15734.20    16489.25    257.75 o 
   8  16  -2      491.54      617.60     42.39 o 
  10  16  -2     8692.46     8487.13    167.71 o 
  12  16  -2     3408.71     3382.88     93.33 o 
  14  16  -2     7577.90     7145.48    172.98 o 
   1  17  -2     3803.06     4194.65    149.46 o 
   3  17  -2      555.77      571.26     68.58 o 
   5  17  -2     2935.57     2885.48     89.99 o 
   7  17  -2      109.14       60.06     26.03 o 
   9  17  -2     4386.50     4208.15    105.10 o 
  11  17  -2     4454.21     4284.61    106.51 o 
  13  17  -2     7102.90     7456.32    187.51 o 
  15  17  -2      239.58      275.35     51.40 o 
  17  17  -2     8392.69     7941.83    271.36 o 
   0  18  -2    34124.14    33300.65   1002.26 o 
   2  18  -2     8175.32     8177.50    228.36 o 
   4  18  -2    23561.75    23440.59    476.09 o 
   6  18  -2     6597.89     6894.06    138.36 o 
   8  18  -2    14578.55    14094.70    246.49 o 
  10  18  -2     3903.90     4100.69    108.54 o 
  12  18  -2    47690.88    48478.05    730.82 o 
  14  18  -2     3883.89     3811.33    124.43 o 
  16  18  -2    16243.73    15983.20    317.67 o 
   1  19  -2     7677.04     7315.22    209.84 o 
   3  19  -2    24668.36    24994.78    503.59 o 
   5  19  -2    30164.16    29055.66    570.02 o 
   7  19  -2    22950.12    22805.34    391.58 o 
   9  19  -2     4918.04     5195.45    120.88 o 
  11  19  -2    10795.40    10920.56    233.28 o 
  13  19  -2     1969.22     1934.28     82.62 o 
  15  19  -2    10620.38    10305.55    228.22 o 
  17  19  -2     6975.13     6744.19    199.49 o 
  19  19  -2      236.61      104.73     80.13 o 
   0  20  -2     8816.15     8303.49    356.28 o 
   2  20  -2      954.59      862.48     83.89 o 
   4  20  -2     1036.04      906.83     67.88 o 
   6  20  -2     1748.13     1822.66     68.21 o 
   8  20  -2     9440.28     9600.04    200.60 o 
  10  20  -2     7476.00     7085.94    169.90 o 
  12  20  -2    14263.11    13514.40    271.51 o 
  14  20  -2     2336.74     2202.06     98.88 o 
  16  20  -2      641.84      614.27     63.12 o 
  18  20  -2     9022.66     8791.23    212.46 o 
   1  21  -2      628.84      656.70     79.49 o 
   3  21  -2      790.24      883.21     66.27 o 
   5  21  -2     1784.87     1625.65     70.46 o 
   7  21  -2      933.70      840.54     55.00 o 
   9  21  -2     7549.00     7430.38    169.46 o 
  11  21  -2     4729.17     4736.62    141.91 o 
  13  21  -2     8979.50     8881.32    205.17 o 
  15  21  -2      852.21      708.03     69.56 o 
  17  21  -2     4362.52     4216.46    159.95 o 
  19  21  -2      157.66      179.98     57.48 o 
  21  21  -2     2272.81     2529.90    168.49 o 
   0  22  -2    18061.59    18532.30    609.39 o 
   2  22  -2     1490.73     1408.94    102.50 o 
   4  22  -2    12854.40    12333.89    288.63 o 
   6  22  -2     1410.95     1388.94     63.60 o 
   8  22  -2    19121.41    18970.61    334.26 o 
  10  22  -2     5858.68     5374.88    140.85 o 
  12  22  -2    23126.32    22806.24    464.26 o 
  14  22  -2      666.25      642.84     63.76 o 
  16  22  -2     6822.10     6665.70    185.50 o 
  18  22  -2     1465.77     1500.48     92.01 o 
  20  22  -2     2675.95     2872.58    127.13 o 
   1  23  -2     5886.08     5842.99    197.38 o 
   3  23  -2     7100.80     7540.02    195.10 o 
   5  23  -2     8820.42     8686.52    222.41 o 
   7  23  -2    18639.11    18669.79    356.66 o 
   9  23  -2     9437.01     9730.77    208.03 o 
  11  23  -2     8028.68     8232.21    206.54 o 
  13  23  -2     4951.52     4375.06    135.98 o 
  15  23  -2     2993.70     2771.84    113.07 o 
  17  23  -2      419.74      403.52     66.27 o 
  19  23  -2     1148.81     1319.24     90.31 o 
  21  23  -2      122.34      121.46     61.41 o 
  23  23  -2     2429.98     2130.03    164.50 o 
   0  24  -2    10661.33    10964.69    428.98 o 
   2  24  -2      734.35      762.31     89.09 o 
   4  24  -2    10842.85    10462.22    262.40 o 
   6  24  -2     5762.64     5908.62    155.34 o 
   8  24  -2    12376.43    11977.58    278.37 o 
  10  24  -2    11128.18    10499.22    255.15 o 
  12  24  -2    13047.60    12775.93    291.22 o 
  14  24  -2     6230.22     6387.57    172.93 o 
  16  24  -2     6322.07     6349.78    181.26 o 
  18  24  -2     3659.20     3864.94    148.70 o 
  20  24  -2      146.82      119.51     59.53 o 
  22  24  -2     2301.73     2463.70    125.07 o 
   1  25  -2     1570.02     1619.68    113.59 o 
   3  25  -2      437.61      486.33     64.10 o 
   5  25  -2     1501.79     1548.69     94.41 o 
   7  25  -2      340.14      382.81     57.73 o 
   9  25  -2     1419.34     1463.92     88.61 o 
  11  25  -2      709.98      764.82     74.76 o 
  13  25  -2    14628.52    14398.82    333.76 o 
  15  25  -2     2490.70     2390.53    141.59 o 
  17  25  -2     4219.71     4414.18    205.94 o 
  19  25  -2      774.19      660.26     94.66 o 
  21  25  -2    11083.28    10559.30    285.77 o 
  23  25  -2      192.89      174.21     81.63 o 
  25  25  -2    12886.04    13099.63    566.86 o 
   0  26  -2    20228.83    20676.47    714.34 o 
   2  26  -2      764.79      703.50     89.82 o 
   4  26  -2    11620.59    11608.42    276.67 o 
   6  26  -2     2820.93     2574.80    123.41 o 
   8  26  -2     8025.48     8242.79    246.11 o 
  10  26  -2     3462.46     3531.31    159.94 o 
  12  26  -2    10931.30    10797.31    297.92 o 
  14  26  -2     2344.94     2740.32    136.92 o 
  16  26  -2    10219.43    10100.03    290.87 o 
  18  26  -2      139.12       70.23     73.66 o 
  20  26  -2     3398.61     3580.26    174.52 o 
  22  26  -2      430.44      335.29     91.94 o 
  24  26  -2     3288.27     3254.60    194.23 o 
   1  27  -2     1160.11     1113.23    103.62 o 
   3  27  -2     3619.38     3539.02    166.92 o 
   5  27  -2      713.20      581.88     91.95 o 
   7  27  -2     3884.32     3682.23    190.39 o 
   9  27  -2     3691.35     3896.96    277.30 o 
  11  27  -2     1498.35     1579.83    137.39 o 
  13  27  -2      214.49       63.08     78.73 o 
  15  27  -2     4062.45     4047.80    179.63 o 
  17  27  -2      435.27      395.80     88.67 o 
  19  27  -2     1754.71     1757.60    135.05 o 
  21  27  -2      151.14      205.74     89.17 o 
  23  27  -2     1732.36     1666.66    154.22 o 
  25  27  -2       57.96       99.78    129.28 o 
   0  28  -2     1796.74     1449.57    167.29 o 
   2  28  -2       48.05      -26.83     63.39 o 
   4  28  -2     5261.42     5405.54    209.15 o 
   6  28  -2      545.13      513.44     97.47 o 
   8  28  -2     5054.99     5229.68    226.42 o 
  10  28  -2     8034.90     8393.45    289.08 o 
  12  28  -2     9832.01     9835.74    290.89 o 
  14  28  -2    11352.77    10925.68    337.75 o 
  16  28  -2      355.79      544.72    101.77 o 
  18  28  -2      833.94      934.75    118.13 o 
  20  28  -2     1533.92     1524.09    159.14 o 
  22  28  -2     4529.05     5252.40    241.48 o 
  24  28  -2      811.49      999.87    163.62 o 
   1  29  -2     3840.59     3399.35    171.19 o 
   3  29  -2     1720.73     1675.58    126.97 o 
   5  29  -2    11986.69    11228.69    354.59 o 
   7  29  -2     3288.69     3196.16    187.53 o 
   9  29  -2     2496.01     2570.92    168.42 o 
  11  29  -2     2038.07     1865.60    150.60 o 
  13  29  -2     2250.74     2246.55    203.21 o 
  15  29  -2     1045.33     1090.58    123.45 o 
  17  29  -2     3023.30     3320.11    190.04 o 
  19  29  -2      424.97      493.88    106.76 o 
  21  29  -2    10198.28    10200.55    339.59 o 
  23  29  -2       89.69       71.97     95.58 o 
   0  30  -2     2113.61     2268.57    233.51 o 
   2  30  -2      363.65      419.04     89.46 o 
   4  30  -2     3473.55     3020.35    191.85 o 
   6  30  -2     1289.05     1190.65    126.61 o 
   8  30  -2    12446.23    13166.00    395.53 o 
  10  30  -2     2632.59     2725.18    180.47 o 
  12  30  -2    17449.36    16451.82    452.93 o 
  14  30  -2      394.72      259.46     92.88 o 
  16  30  -2     6867.83     7176.03    273.89 o 
  18  30  -2      706.03      544.92    113.61 o 
  20  30  -2     2911.73     2971.30    192.20 o 
  22  30  -2       76.29      247.71    103.11 o 
   1  31  -2      777.33      704.55    104.05 o 
   3  31  -2      448.96      338.26     95.84 o 
   5  31  -2     3054.94     3079.89    187.28 o 
   7  31  -2      173.26      155.84     92.10 o 
   9  31  -2      746.76      747.74    123.27 o 
  11  31  -2     1289.53     1221.49    128.76 o 
  13  31  -2     2280.08     2580.57    172.38 o 
  15  31  -2      852.01      976.64    124.81 o 
  17  31  -2     1166.03      934.07    126.53 o 
  19  31  -2      571.65      860.45    125.28 o 
  21  31  -2      171.02      173.11    102.43 o 
   0  32  -2    18792.27    18968.61    828.39 o 
   2  32  -2       54.47       61.40     86.37 o 
   4  32  -2     9125.28     8943.72    338.40 o 
   6  32  -2      463.84      408.58    107.05 o 
   8  32  -2    12541.42    12656.12    396.19 o 
  10  32  -2      868.33     1026.91    126.16 o 
  12  32  -2     8245.04     8025.12    291.71 o 
  14  32  -2     1696.43     1512.96    143.07 o 
  16  32  -2     1390.84     1455.84    144.80 o 
  18  32  -2     1805.11     1994.52    163.89 o 
  20  32  -2     1371.11     1529.26    152.26 o 
   1  33  -2     1349.76     1385.88    153.87 o 
   3  33  -2       43.82       64.74     86.63 o 
   5  33  -2     3919.45     3873.82    215.74 o 
   7  33  -2      327.49      453.57    111.85 o 
   9  33  -2     3142.56     3353.43    225.49 o 
  11  33  -2      211.66      287.00    113.40 o 
  13  33  -2     1322.93     1750.67    180.31 o 
  15  33  -2      251.30      283.39    123.36 o 
  17  33  -2     4188.53     4315.79    267.66 o 
   0  34  -2     1922.06     1888.70    601.39 o 
   2  34  -2      126.72      136.92    107.58 o 
   4  34  -2     3505.27     3462.09    210.32 o 
   6  34  -2       63.09       72.65     97.81 o 
   8  34  -2     4346.40     4611.80    247.24 o 
  10  34  -2      674.59      580.02    131.67 o 
  12  34  -2     3537.71     3237.48    230.30 o 
  14  34  -2      169.68      133.61    117.29 o 
  16  34  -2     5691.85     5805.62    314.46 o 
   1  35  -2      594.96      531.46    130.42 o 
   3  35  -2     1240.92      989.18    148.99 o 
   5  35  -2      386.89      351.75    126.94 o 
   7  35  -2      940.30      973.19    139.45 o 
   9  35  -2     2051.30     1868.39    183.79 o 
  11  35  -2     2742.99     2341.65    206.81 o 
  13  35  -2     7070.12     7312.29    363.00 o 
   0  36  -2    10999.80    11214.81    588.47 o 
   2  36  -2      137.25      177.01    111.70 o 
   4  36  -2     7944.90     8286.06    454.05 o 
   6  36  -2      550.02      572.02    130.25 o 
   8  36  -2     6389.87     6330.08    310.14 o 
  10  36  -2      195.14      207.53    122.20 o 
  12  36  -2     4368.03     5021.40    487.84 o 
   1  37  -2      825.06      916.44    149.98 o 
   3  37  -2        2.72       50.03    109.72 o 
   5  37  -2      288.80      299.47    122.25 o 
   7  37  -2      192.93       80.88    125.68 o 
   1   2  -1    94297.39    91763.09   1085.98 o 
   2   3  -1   201641.47   200611.30   2306.54 o 
   1   4  -1    19446.24    18728.88    214.98 o 
   3   4  -1    64068.63    64074.50    744.80 o 
   2   5  -1    42869.47    43067.73    498.97 o 
   4   5  -1     5380.64     5395.22     71.80 o 
   1   6  -1    25184.70    25214.65    290.63 o 
   3   6  -1    64208.29    63612.58    743.49 o 
   5   6  -1    69286.80    69206.28    755.78 o 
   2   7  -1    32297.43    31874.29    334.47 o 
   4   7  -1    58088.09    56435.71    642.47 o 
   6   7  -1    62823.94    61913.86    685.91 o 
   1   8  -1      673.11      830.01     28.33 o 
   3   8  -1    95042.46    95058.98   1008.10 o 
   5   8  -1    48032.41    48708.23    528.54 o 
   7   8  -1    17768.01    16985.76    215.54 o 
   2   9  -1    14492.50    14145.66    161.81 o 
   4   9  -1    37744.04    38511.59    431.27 o 
   6   9  -1    13262.26    13073.47    161.35 o 
   8   9  -1    12100.87    11610.04    144.14 o 
   1  10  -1    13774.84    13624.27    188.00 o 
   3  10  -1    16424.71    17450.71    212.55 o 
   5  10  -1    57980.32    57678.45    657.52 o 
   7  10  -1    15593.00    15176.01    189.21 o 
   9  10  -1    79195.12    82363.79   1031.80 o 
   2  11  -1     5036.22     4740.82     72.96 o 
   4  11  -1    29913.23    29648.75    343.07 o 
   6  11  -1    43373.22    45664.16    539.36 o 
   8  11  -1    25422.66    29147.65    358.05 o 
  10  11  -1    46310.28    48211.84    670.67 o 
   1  12  -1    15711.19    15580.02    195.55 o 
   3  12  -1    35784.72    34307.61    437.28 o 
   5  12  -1    16606.47    17768.58    244.99 o 
   7  12  -1    15934.71    16995.20    233.85 o 
   9  12  -1     9291.63     8519.32    130.76 o 
  11  12  -1     4532.06     4269.77     89.16 o 
   2  13  -1     7012.01     6733.61    116.01 o 
   4  13  -1     5145.91     5423.37     95.75 o 
   6  13  -1    11113.15    10288.65    157.40 o 
   8  13  -1    10742.81    11551.14    172.58 o 
  10  13  -1    10573.94    10181.31    172.97 o 
  12  13  -1     1059.71     1213.67     59.21 o 
   1  14  -1     8035.12     7932.47    131.48 o 
   3  14  -1    11020.27    11446.94    164.70 o 
   5  14  -1    12731.13    13089.82    211.41 o 
   7  14  -1    13316.26    13427.96    226.60 o 
   9  14  -1    32998.59    32955.45    599.82 o 
  11  14  -1     9540.23    10001.07    190.36 o 
  13  14  -1    10504.06    10254.45    237.38 o 
   2  15  -1    52233.18    54309.11    771.13 o 
   4  15  -1    51837.29    54683.26    762.81 o 
   6  15  -1    52439.82    54965.14    794.52 o 
   8  15  -1     6453.83     6957.90    135.80 o 
  10  15  -1    39563.75    39047.72    647.37 o 
  12  15  -1    18691.25    18499.62    312.74 o 
  14  15  -1     7204.68     7529.63    189.04 o 
   1  16  -1    14288.80    13805.90    218.35 o 
   3  16  -1    28380.27    29703.86    485.19 o 
   5  16  -1     2182.44     2258.32     59.66 o 
   7  16  -1    14713.79    14072.39    245.67 o 
   9  16  -1     3425.49     3147.02     97.30 o 
  11  16  -1     6809.70     7333.94    156.23 o 
  13  16  -1      445.34      435.42     48.28 o 
  15  16  -1    10951.81    11028.67    252.36 o 
   2  17  -1     7851.91     7513.94    147.91 o 
   4  17  -1    10413.66    10759.28    174.31 o 
   6  17  -1    20817.94    20562.07    341.84 o 
   8  17  -1    17850.25    18955.40    369.18 o 
  10  17  -1    14198.71    13833.64    258.72 o 
  12  17  -1     1053.34     1031.23     62.17 o 
  14  17  -1    12423.79    11381.63    257.00 o 
  16  17  -1      680.07      671.92     64.16 o 
   1  18  -1     4099.10     4241.65     99.10 o 
   3  18  -1     6871.99     6684.62    133.60 o 
   5  18  -1     4999.22     4310.78     89.13 o 
   7  18  -1     5327.30     5234.04    135.52 o 
   9  18  -1    28944.88    28274.62    501.08 o 
  11  18  -1     3407.55     3443.36    103.43 o 
  13  18  -1    11535.73    11878.20    249.89 o 
  15  18  -1     3210.78     3101.41    118.80 o 
  17  18  -1     8697.92     8374.58    212.42 o 
   2  19  -1    19187.19    18390.17    290.83 o 
   4  19  -1     2222.93     2481.37     65.06 o 
   6  19  -1    31872.42    30350.43    487.94 o 
   8  19  -1     4547.11     4846.73    141.66 o 
  10  19  -1    18774.14    18768.56    330.40 o 
  12  19  -1     4185.02     4398.43    125.87 o 
  14  19  -1    12034.08    12132.29    255.26 o 
  16  19  -1     1203.45     1025.98     75.97 o 
  18  19  -1     7834.95     7544.79    198.01 o 
   1  20  -1    17878.73    17936.61    297.22 o 
   3  20  -1    21801.98    22360.44    367.58 o 
   5  20  -1     3351.66     2858.73     84.53 o 
   7  20  -1     6448.85     6439.38    136.28 o 
   9  20  -1    15116.57    14848.13    305.59 o 
  11  20  -1    10968.87    11068.88    228.80 o 
  13  20  -1     1532.64     1684.13    104.13 o 
  15  20  -1    10834.28    10683.64    243.65 o 
  17  20  -1     1630.59     1609.73     92.95 o 
  19  20  -1      173.63      135.35     53.20 o 
   2  21  -1    19146.81    19008.98    317.01 o 
   4  21  -1     2421.85     2262.61    116.26 o 
   6  21  -1    14653.09    15352.44    282.90 o 
   8  21  -1     3065.02     3081.35     96.80 o 
  10  21  -1     8334.82     8000.83    173.46 o 
  12  21  -1     7342.25     7076.22    170.44 o 
  14  21  -1     7945.90     7873.13    191.69 o 
  16  21  -1     1998.66     2099.52    105.23 o 
  18  21  -1     1299.68     1332.16     89.33 o 
  20  21  -1      785.18      650.37     76.26 o 
   1  22  -1     4945.62     4560.00    131.01 o 
   3  22  -1     4653.79     4583.92    130.56 o 
   5  22  -1    10644.65    10577.45    201.44 o 
   7  22  -1     2752.90     3022.43     92.62 o 
   9  22  -1    14713.87    15519.96    295.75 o 
  11  22  -1     3899.25     3902.20    120.86 o 
  13  22  -1     8365.03     7903.99    187.46 o 
  15  22  -1      691.39      595.98     62.50 o 
  17  22  -1      371.09      400.84     60.99 o 
  19  22  -1     6131.48     5861.78    170.36 o 
  21  22  -1     3566.54     3464.53    132.14 o 
   2  23  -1     8453.97     8656.09    194.82 o 
   4  23  -1      765.81      836.78     62.96 o 
   6  23  -1    25288.82    24340.53    421.71 o 
   8  23  -1     1053.07     1138.89     64.49 o 
  10  23  -1    27453.32    27508.15    461.32 o 
  12  23  -1     4375.57     4667.67    135.35 o 
  14  23  -1    11180.82    10768.54    234.30 o 
  16  23  -1     6295.77     6450.39    178.24 o 
  18  23  -1      597.55      600.36    108.60 o 
  20  23  -1     2781.87     2814.16    127.89 o 
  22  23  -1     3524.73     3591.27    139.17 o 
   1  24  -1     4311.54     4270.89    128.78 o 
   3  24  -1     2813.33     2619.20    103.03 o 
   5  24  -1    13390.15    12828.40    276.56 o 
   7  24  -1    13192.99    13692.67    254.27 o 
   9  24  -1    10381.98    10198.20    205.23 o 
  11  24  -1     4375.40     4165.06    117.70 o 
  13  24  -1     6172.31     6271.22    162.41 o 
  15  24  -1     3647.84     3708.90    123.13 o 
  17  24  -1     1531.47     1445.17     92.51 o 
  19  24  -1      105.71       77.35     55.54 o 
  21  24  -1      173.62      235.84     60.42 o 
  23  24  -1     5255.31     5532.32    199.69 o 
   2  25  -1     3470.54     3318.57    112.56 o 
   4  25  -1       47.88       76.52     46.87 o 
   6  25  -1     8928.49     9150.77    188.93 o 
   8  25  -1      567.16      608.41     54.25 o 
  10  25  -1     7762.40     7368.42    168.84 o 
  12  25  -1     3529.35     3280.93    121.60 o 
  14  25  -1     8145.48     8296.19    210.29 o 
  16  25  -1        5.39      -26.32     49.42 o 
  18  25  -1     1467.47     1353.57     92.74 o 
  20  25  -1     1626.86     1523.28     98.65 o 
  22  25  -1      381.86      449.02     72.31 o 
  24  25  -1      954.29      980.72     92.65 o 
   1  26  -1     1384.36     1378.38     78.33 o 
   3  26  -1       75.57       78.00     48.24 o 
   5  26  -1     4066.33     3867.36    127.07 o 
   7  26  -1     1230.49     1283.23     77.67 o 
   9  26  -1    11904.96    12196.57    236.61 o 
  11  26  -1     3114.99     3121.90    106.54 o 
  13  26  -1     5623.22     5530.54    155.15 o 
  15  26  -1      216.99      141.24     57.89 o 
  17  26  -1     2395.17     2315.94    115.35 o 
  19  26  -1     1158.82     1146.63     88.04 o 
  21  26  -1     1926.40     1855.27    109.50 o 
  23  26  -1     2665.45     2762.23    147.85 o 
  25  26  -1      945.20     1063.84    111.19 o 
   2  27  -1    12674.73    12724.76    275.55 o 
   4  27  -1     3679.96     3360.58    122.27 o 
   6  27  -1     8899.52     8908.20    213.88 o 
   8  27  -1     7118.69     7242.96    180.99 o 
  10  27  -1    16979.68    17424.83    354.02 o 
  12  27  -1    12183.01    11634.24    259.38 o 
  14  27  -1     3577.62     3472.01    161.95 o 
  16  27  -1     8341.21     8474.35    239.53 o 
  18  27  -1     3213.65     3213.53    153.63 o 
  20  27  -1     1308.27     1547.47    115.58 o 
  22  27  -1     5022.38     5084.33    196.95 o 
  24  27  -1     3968.06     3913.79    179.74 o 
  26  27  -1     4458.32     4258.36    223.51 o 
   1  28  -1     2741.55     2662.14    112.16 o 
   3  28  -1     2185.59     2129.49     99.65 o 
   5  28  -1     2756.97     2892.25    126.37 o 
   7  28  -1     2076.68     2087.22    110.90 o 
   9  28  -1     5552.84     5760.41    158.87 o 
  11  28  -1     4144.75     4215.08    140.25 o 
  13  28  -1     4308.80     4335.13    152.61 o 
  15  28  -1     2141.55     2193.45    116.31 o 
  17  28  -1      257.39      254.75     77.25 o 
  19  28  -1     2437.13     2552.23    142.28 o 
  21  28  -1      593.43      497.35     90.30 o 
  23  28  -1     2463.03     2811.27    158.03 o 
  25  28  -1      772.91      549.71    100.47 o 
   2  29  -1     1628.72     1531.16     88.48 o 
   4  29  -1     1266.73     1239.81     88.82 o 
   6  29  -1      786.95      822.42     81.08 o 
   8  29  -1     2014.58     2187.92    107.48 o 
  10  29  -1     2117.47     2112.83    104.53 o 
  12  29  -1     2053.58     2197.14    107.45 o 
  14  29  -1     1049.39     1315.41    106.84 o 
  16  29  -1     4976.74     4711.10    225.35 o 
  18  29  -1     1362.36     1215.61    109.47 o 
  20  29  -1     1721.54     1659.45    123.61 o 
  22  29  -1       27.69       85.80     84.64 o 
  24  29  -1      335.11      349.74     90.85 o 
   1  30  -1     7806.66     7659.54    242.08 o 
   3  30  -1     3528.32     3629.63    191.97 o 
   5  30  -1     2751.12     2914.06    170.77 o 
   7  30  -1       48.12       86.38     64.47 o 
   9  30  -1     3774.25     3747.58    154.00 o 
  11  30  -1      747.53      714.73     84.74 o 
  13  30  -1     1811.42     2017.05    125.79 o 
  15  30  -1     1616.91     1716.11    118.23 o 
  17  30  -1     2763.17     3108.55    173.77 o 
  19  30  -1     1830.67     1946.57    133.79 o 
  21  30  -1     3430.41     3396.74    172.02 o 
  23  30  -1     1293.84     1447.18    133.79 o 
   2  31  -1      819.99      795.13    108.55 o 
   4  31  -1     2542.29     2465.86    163.62 o 
   6  31  -1     3272.16     3188.40    187.51 o 
   8  31  -1     1928.77     1654.95    121.79 o 
  10  31  -1     8972.33     8465.22    261.24 o 
  12  31  -1     3409.14     3329.91    181.94 o 
  14  31  -1     5080.60     5103.25    206.30 o 
  16  31  -1     2296.12     2358.22    197.95 o 
  18  31  -1     8501.40     8432.90    278.45 o 
  20  31  -1     3417.35     3573.78    218.91 o 
  22  31  -1     3279.65     2931.75    203.25 o 
   1  32  -1      131.16      123.22     81.00 o 
   3  32  -1      891.41      968.27    120.19 o 
   5  32  -1      349.03      204.97     92.68 o 
   7  32  -1      981.73      977.74    122.17 o 
   9  32  -1     4188.14     4201.64    220.00 o 
  11  32  -1     2469.27     2545.42    193.33 o 
  13  32  -1     2685.50     2608.42    181.58 o 
  15  32  -1     2392.65     2463.66    243.84 o 
  17  32  -1      215.90      178.76     99.28 o 
  19  32  -1     2844.24     2658.58    197.69 o 
  21  32  -1      397.36      251.55    113.26 o 
   2  33  -1     1110.67     1121.76    144.70 o 
   4  33  -1      707.93      832.75    117.61 o 
   6  33  -1     1869.69     2004.23    158.96 o 
   8  33  -1      133.59      219.79     94.92 o 
  10  33  -1     1644.53     1530.74    187.59 o 
  12  33  -1      470.69      343.60    116.15 o 
  14  33  -1      751.89      727.81    124.27 o 
  16  33  -1     2240.18     2343.03    183.01 o 
  18  33  -1       25.68       52.35    102.35 o 
  20  33  -1      915.24      749.94    136.94 o 
   1  34  -1     1002.86      993.52    142.86 o 
   3  34  -1      983.14      961.82    136.38 o 
   5  34  -1      743.20      821.47    121.10 o 
   7  34  -1     1695.07     1733.72    153.55 o 
   9  34  -1     3999.83     3988.42    245.74 o 
  11  34  -1     3519.26     3544.69    235.15 o 
  13  34  -1     4257.05     4249.15    256.43 o 
  15  34  -1     1691.11     1583.60    173.08 o 
  17  34  -1     2205.84     2480.11    192.68 o 
   2  35  -1     8753.36     9268.38    359.74 o 
   4  35  -1     1925.71     1915.07    177.21 o 
   6  35  -1     4147.34     3964.34    225.29 o 
   8  35  -1     2132.52     2274.54    192.85 o 
  10  35  -1     2445.04     2354.15    198.81 o 
  12  35  -1     1856.54     1745.18    205.78 o 
  14  35  -1     3035.49     3907.18    274.44 o 
  16  35  -1     1386.96     1438.76    179.11 o 
   1  36  -1      771.93      449.40    126.06 o 
   3  36  -1      642.35      698.48    137.19 o 
   5  36  -1      677.60      546.83    160.25 o 
   7  36  -1      416.66      245.19    188.04 o 
   9  36  -1      839.43      782.69    144.42 o 
  11  36  -1      582.89      799.87    137.30 o 
  13  36  -1      984.21      713.12    144.52 o 
   2  37  -1      736.26      836.24    146.59 o 
   4  37  -1       10.77      -10.46    108.86 o 
   6  37  -1      511.46      664.37    166.51 o 
   8  37  -1        0.03       63.95    115.79 o 
  10  37  -1      343.53      363.76    121.37 o 
   1  38  -1     5911.20     5956.35    301.77 o 
   3  38  -1     2139.51     2272.70    204.46 o 
   5  38  -1     4125.00     3978.11    285.18 o 
   7  38  -1      889.90      964.19    184.30 o 
   0   4   0   475440.53   388494.81  13397.45 o 
   2   4   0     2944.64     3491.66     64.43 o 
   4   4   0   117143.48   119142.94   2102.50 o 
   1   5   0    85566.43    85220.04    961.05 o 
   3   5   0    81737.97    81988.53    989.72 o 
   0   6   0    41295.69    42395.32    754.55 o 
   2   6   0     4020.05     3806.76     62.66 o 
   4   6   0      356.43      355.59     21.17 o 
   6   6   0   162271.22   165393.42   2754.83 o 
   1   7   0     4144.05     4534.51     67.79 o 
   3   7   0    69586.68    66899.23    812.46 o 
   5   7   0    14463.13    15063.35    203.23 o 
   0   8   0    93890.05    93566.40   1453.37 o 
   2   8   0    26119.33    26599.63    322.56 o 
   4   8   0   226205.42   223145.05   2680.47 o 
   6   8   0    50097.64    50846.44    648.72 o 
   8   8   0    36957.45    38463.79    773.96 o 
   1   9   0    34482.10    35998.66    417.95 o 
   3   9   0     7196.00     6799.51     98.91 o 
   5   9   0     2426.31     2165.60     46.16 o 
   7   9   0      103.46      132.92     19.44 o 
   0  10   0    20234.14    21101.20    366.46 o 
   2  10   0     7735.03     7665.42    103.31 o 
   4  10   0     6678.33     7546.37    110.88 o 
   6  10   0    10630.24    11167.57    154.98 o 
   8  10   0       28.17      -10.43     19.01 o 
  10  10   0    37051.49    36229.45    673.30 o 
   1  11   0    20528.83    20970.30    260.09 o 
   3  11   0    15644.70    16927.06    223.15 o 
   5  11   0     3802.99     4108.20     74.19 o 
   7  11   0     8705.58     8078.23    121.31 o 
   9  11   0    11772.67    11470.43    165.14 o 
   0  12   0     3286.93     2731.89    101.41 o 
   2  12   0      408.19      406.23     21.13 o 
   4  12   0   136813.56   136846.70   1718.36 o 
   6  12   0     5210.46     5186.60     90.11 o 
   8  12   0   113222.77   114818.65   1450.23 o 
  10  12   0    24386.31    25326.05    377.58 o 
  12  12   0   134214.20   136484.92   2963.26 o 
   1  13   0    16994.20    16854.79    241.92 o 
   3  13   0    22436.28    22233.49    313.29 o 
   5  13   0    42685.52    44643.43    637.95 o 
   7  13   0    18340.56    19182.91    303.80 o 
   9  13   0    23023.95    24454.69    367.20 o 
  11  13   0     2546.87     2029.67     65.63 o 
   0  14   0      768.37      838.50     62.82 o 
   2  14   0     2049.59     2437.56     55.28 o 
   4  14   0    19001.18    18679.47    279.64 o 
   6  14   0      741.66      841.82     40.09 o 
   8  14   0     3458.63     3884.10    107.01 o 
  10  14   0      682.14      819.38     45.29 o 
  12  14   0     9227.14     9726.16    202.16 o 
  14  14   0     2314.71     2562.01    136.23 o 
   1  15   0      319.25      254.61     22.35 o 
   3  15   0     7521.00     8390.83    135.69 o 
   5  15   0    16108.57    17932.53    261.38 o 
   7  15   0     4889.03     5040.67    104.47 o 
   9  15   0    22061.04    23516.82    372.17 o 
  11  15   0      162.71       86.42     31.66 o 
  13  15   0    11094.75    11558.17    254.59 o 
   0  16   0    46390.25    43994.38    890.00 o 
   2  16   0     5004.31     5714.76    101.56 o 
   4  16   0    47131.59    46128.40    632.55 o 
   6  16   0    53231.37    53247.23    761.13 o 
   8  16   0    17577.96    16960.79    277.89 o 
  10  16   0    21357.18    22570.94    363.66 o 
  12  16   0     3028.36     2820.34     94.19 o 
  14  16   0       33.49       73.68     39.76 o 
  16  16   0    24676.50    24703.09    695.38 o 
   1  17   0    60592.30    63325.58    855.55 o 
   3  17   0    10601.49    10535.51    166.55 o 
   5  17   0     7431.26     7173.24    122.34 o 
   7  17   0     7896.39     7537.80    142.53 o 
   9  17   0     3071.34     2791.88     82.74 o 
  11  17   0    25363.81    24676.71    421.89 o 
  13  17   0     1064.35     1037.47     61.13 o 
  15  17   0    17550.82    17605.66    368.02 o 
   0  18   0    28056.39    30063.29    625.69 o 
   2  18   0     4636.41     4514.48     88.62 o 
   4  18   0    19123.00    18774.70    275.48 o 
   6  18   0     9011.51     8981.48    147.79 o 
   8  18   0     7090.19     6840.44    143.06 o 
  10  18   0     6192.64     6643.84    136.54 o 
  12  18   0    22147.40    22595.92    423.52 o 
  14  18   0     4278.81     3984.35    115.86 o 
  16  18   0    10529.51    10548.21    247.48 o 
  18  18   0      369.87      448.36     85.07 o 
   1  19   0     1497.81     1484.05     51.43 o 
   3  19   0     6328.14     6617.77    120.68 o 
   5  19   0      196.94      212.23     27.80 o 
   7  19   0     2175.17     2544.71     68.65 o 
   9  19   0     3822.30     3933.02    103.15 o 
  11  19   0      837.70      843.75     60.55 o 
  13  19   0      331.60      426.96     50.43 o 
  15  19   0      926.75      943.56     72.24 o 
  17  19   0      790.74      834.80     71.19 o 
   0  20   0    26680.41    27686.96    585.18 o 
   2  20   0      483.84      548.19     33.07 o 
   4  20   0    31625.19    32756.67    487.63 o 
   6  20   0     2078.31     2326.43     67.34 o 
   8  20   0    33201.48    34316.47    530.88 o 
  10  20   0    18719.71    18965.59    338.25 o 
  12  20   0     2453.23     2616.22     97.77 o 
  14  20   0    22092.61    22730.76    431.32 o 
  16  20   0    21057.84    20823.44    432.53 o 
  18  20   0      100.87       52.37     47.35 o 
  20  20   0     1926.28     1843.20    143.13 o 
   1  21   0     6949.57     6196.58    119.80 o 
   3  21   0    20636.09    21764.79    318.65 o 
   5  21   0     7061.40     6383.11    123.14 o 
   7  21   0    59359.00    58515.76    840.86 o 
   9  21   0    16162.74    16060.62    272.23 o 
  11  21   0    30874.26    30158.30    554.89 o 
  13  21   0    12380.87    12188.83    258.45 o 
  15  21   0    15666.50    16098.16    324.41 o 
  17  21   0       16.84      -44.25     44.25 o 
  19  21   0      190.41      137.41     53.85 o 
   0  22   0     1093.43      868.40     61.39 o 
   2  22   0     4989.24     4584.91     96.36 o 
   4  22   0     4156.43     4212.78    114.70 o 
   6  22   0     1054.04     1069.61     49.57 o 
   8  22   0    27891.83    28701.66    453.57 o 
  10  22   0     4150.54     3930.38    122.34 o 
  12  22   0     5381.05     5704.04    152.50 o 
  14  22   0      196.08      183.57     49.20 o 
  16  22   0     6346.79     6226.41    161.61 o 
  18  22   0        3.52       13.96     50.92 o 
  20  22   0       27.30       42.84     51.39 o 
  22  22   0      448.76      401.51     97.81 o 
   1  23   0      587.08      635.11     40.77 o 
   3  23   0        2.67       44.89     28.59 o 
   5  23   0     2951.91     2855.45     83.13 o 
   7  23   0     2386.82     2185.89     70.71 o 
   9  23   0      496.51      676.99     70.22 o 
  11  23   0     6181.49     5767.96    171.82 o 
  13  23   0     2368.43     2387.67    100.13 o 
  15  23   0     2747.49     2459.55    102.86 o 
  17  23   0     2232.00     2070.92    108.85 o 
  19  23   0     2945.15     3504.44    142.77 o 
  21  23   0      144.11        4.21     54.86 o 
   0  24   0    10486.88    10025.24    251.35 o 
   2  24   0     8626.79     9047.26    163.33 o 
   4  24   0    20087.63    19878.73    313.07 o 
   6  24   0    19939.92    20935.94    328.20 o 
   8  24   0     6652.51     6681.25    173.81 o 
  10  24   0      385.84      267.32     47.85 o 
  12  24   0      108.97      130.60     56.92 o 
  14  24   0     3152.90     3223.82    120.30 o 
  16  24   0     4060.61     4021.19    176.06 o 
  18  24   0       27.53       54.97     54.77 o 
  20  24   0     4644.29     4257.09    155.83 o 
  22  24   0     4222.43     4501.68    164.78 o 
  24  24   0     2787.38     2554.48    191.39 o 
   1  25   0     7458.23     6977.56    135.64 o 
   3  25   0    19462.94    19193.46    324.05 o 
   5  25   0      505.17      528.39     42.64 o 
   7  25   0    40603.64    42355.36    624.79 o 
   9  25   0      433.33      531.17     54.36 o 
  11  25   0    30443.67    29636.39    519.95 o 
  13  25   0     2376.08     2238.25    101.42 o 
  15  25   0      239.13      357.56     62.59 o 
  17  25   0     5984.76     5894.64    238.45 o 
  19  25   0      339.92      443.37     72.02 o 
  21  25   0        5.07       47.36     59.55 o 
  23  25   0     2064.95     1995.74    120.66 o 
   0  26   0     6098.78     6329.89    201.92 o 
   2  26   0     3893.20     3923.46    115.75 o 
   4  26   0       23.16      -15.01     38.62 o 
   6  26   0      230.25      230.05     44.16 o 
   8  26   0     6288.97     6274.92    161.11 o 
  10  26   0      612.00      559.92     58.14 o 
  12  26   0     3120.93     3001.95    109.04 o 
  14  26   0      184.13      150.15     54.41 o 
  16  26   0     3845.45     3957.22    152.66 o 
  18  26   0      425.83      459.49     68.59 o 
  20  26   0      600.32      641.72     78.58 o 
  22  26   0      496.05      314.69     72.40 o 
  24  26   0     1721.44     1837.93    119.60 o 
  26  26   0     1974.50     1996.10    258.08 o 
   1  27   0      298.52      280.87     46.47 o 
   3  27   0     1660.94     1741.50     78.79 o 
   5  27   0      645.64      670.70     58.62 o 
   7  27   0     2167.45     2375.02     99.45 o 
   9  27   0     2381.26     2170.14     92.72 o 
  11  27   0    10307.81    10669.17    228.09 o 
  13  27   0      849.90      804.64     67.17 o 
  15  27   0      379.94      374.30     66.82 o 
  17  27   0       90.27       77.31     59.59 o 
  19  27   0      678.00      537.38     76.73 o 
  21  27   0      378.64      408.13     75.37 o 
  23  27   0      114.08      162.48     70.69 o 
  25  27   0      449.91      487.88     87.23 o 
   0  28   0     2848.43     2571.84    138.51 o 
   2  28   0     1574.34     1492.48     83.01 o 
   4  28   0      136.51      141.96     45.96 o 
   6  28   0      416.76      332.07     53.17 o 
   8  28   0     2253.67     2095.60     92.12 o 
  10  28   0      116.85       79.66     46.19 o 
  12  28   0     3678.22     3651.29    123.20 o 
  14  28   0     3409.20     3153.63    124.88 o 
  16  28   0      338.97      358.36     74.78 o 
  18  28   0     5323.93     5587.55    183.67 o 
  20  28   0       59.71      114.58     76.10 o 
  22  28   0     2093.39     2085.02    205.14 o 
  24  28   0     1017.52     1227.39    122.55 o 
  26  28   0     2993.75     3318.81    186.51 o 
   1  29   0      292.50      239.35     65.18 o 
   3  29   0     1620.51     1606.55     99.58 o 
   5  29   0      129.13      124.34     54.43 o 
   7  29   0      791.94      777.41     74.34 o 
   9  29   0      623.89      678.87     70.49 o 
  11  29   0    15130.26    14780.16    324.79 o 
  13  29   0     3275.18     3400.15    147.90 o 
  15  29   0     8113.05     7928.09    229.27 o 
  17  29   0      448.83      596.74     95.42 o 
  19  29   0     9144.38     8705.81    275.44 o 
  21  29   0       26.58      126.28     80.27 o 
  23  29   0     5630.57     5582.19    226.02 o 
  25  29   0      296.61      273.06    116.65 o 
   0  30   0      174.66      270.36     97.43 o 
   2  30   0     5104.13     4742.33    162.16 o 
   4  30   0        9.18      -30.37     61.13 o 
   6  30   0     7187.56     7185.04    222.28 o 
   8  30   0      325.87      315.57     76.34 o 
  10  30   0     1645.75     1803.19    119.23 o 
  12  30   0     2922.11     2694.42    153.76 o 
  14  30   0     1498.67     1491.12    124.05 o 
  16  30   0      985.87     1022.36    111.26 o 
  18  30   0       69.23       41.35     80.38 o 
  20  30   0     6607.75     7013.07    294.57 o 
  22  30   0      484.62      564.73    123.25 o 
  24  30   0     2627.27     2956.65    208.26 o 
   1  31   0      891.48      786.91     87.79 o 
   3  31   0      276.35      213.26     70.31 o 
   5  31   0      521.49      600.94     80.89 o 
   7  31   0      563.81      596.04     84.87 o 
   9  31   0     1011.03      849.10     96.45 o 
  11  31   0        5.11      -42.29     70.26 o 
  13  31   0      165.49      192.61     79.42 o 
  15  31   0        4.99       -8.11     75.34 o 
  17  31   0      885.90      887.87    109.67 o 
  19  31   0      299.19      430.00     98.19 o 
  21  31   0      269.49       83.98    105.59 o 
  23  31   0     1185.60     1127.87    149.62 o 
   0  32   0     8208.97     8656.44    412.84 o 
   2  32   0     4058.48     4637.52    191.68 o 
   4  32   0     4095.13     3746.05    167.84 o 
   6  32   0      922.47      915.36     93.28 o 
   8  32   0        3.93       46.52     67.57 o 
  10  32   0     1096.85     1225.62    116.65 o 
  12  32   0      364.89      279.26     87.79 o 
  14  32   0     1354.91     1096.62    135.95 o 
  16  32   0      154.95      141.72     95.40 o 
  18  32   0     4377.14     4177.29    305.07 o 
  20  32   0     1193.41     1198.21    149.24 o 
  22  32   0     1027.17     1034.90    142.78 o 
   1  33   0     5755.82     4070.95    412.14 o 
   3  33   0     6223.00     6320.22    311.09 o 
   5  33   0     2916.73     3521.73    178.77 o 
   7  33   0     5875.13     6277.24    233.32 o 
   9  33   0     4595.55     4548.05    205.24 o 
  11  33   0     7348.83     7374.14    296.01 o 
  13  33   0     1137.90     1242.71    145.55 o 
  15  33   0     5032.69     4898.50    323.88 o 
  17  33   0     1460.48     1301.78    171.95 o 
  19  33   0     4865.51     5292.24    369.34 o 
   0  34   0       11.59       16.82    147.19 o 
   2  34   0       71.34      177.93    115.86 o 
   4  34   0      514.18      598.58    117.45 o 
   6  34   0      723.85      814.84    118.41 o 
   8  34   0      227.99      167.73     92.58 o 
  10  34   0      322.90      273.19    108.61 o 
  12  34   0       54.50       31.07    100.15 o 
  14  34   0      276.49      337.56    115.51 o 
  16  34   0      197.64      223.50    113.07 o 
  18  34   0        5.35      214.18    123.37 o 
   1  35   0      965.78      945.43    149.39 o 
   3  35   0     1472.00     1442.28    174.99 o 
   5  35   0       52.04       13.31    104.57 o 
   7  35   0      929.70      978.70    133.46 o 
   9  35   0      628.35      437.98    118.40 o 
  11  35   0      102.45      204.59    147.50 o 
  13  35   0      540.48      614.85    127.47 o 
  15  35   0      789.54      640.23    179.07 o 
  17  35   0       22.38      -32.89    115.91 o 
   0  36   0       78.34       79.15    195.56 o 
   2  36   0      756.36      691.10    143.94 o 
   4  36   0       11.39       49.02    111.76 o 
   6  36   0       87.09      198.24    111.88 o 
   8  36   0       29.56       61.49    106.33 o 
  10  36   0     2234.60     1975.35    183.76 o 
  12  36   0      172.84      149.44    112.50 o 
  14  36   0     2350.08     2516.21    207.28 o 
   1  37   0    13139.88    13232.49    463.88 o 
   3  37   0     6196.76     5946.78    319.38 o 
   5  37   0     4863.19     4886.71    293.29 o 
   7  37   0     4254.78     3761.95    590.88 o 
   9  37   0      989.94      886.67    160.14 o 
  11  37   0     4170.18     4332.66    268.52 o 
   0  38   0       60.56      139.86    166.82 o 
   2  38   0        3.47      -64.95    107.00 o 
   4  38   0      162.54      284.39    124.59 o 
   6  38   0      692.75      551.50    151.57 o 
   8  38   0       48.36       -8.61    127.77 o 
   1   2   1    94154.69    92430.92   1001.19 o 
   2   3   1   203091.14   203008.44   2250.61 o 
   1   4   1    18719.62    17883.54    214.94 o 
   3   4   1    64464.40    64274.62    758.48 o 
   2   5   1    42077.01    42394.30    505.68 o 
   4   5   1     4977.05     5101.80     76.12 o 
   1   6   1    22647.39    22713.84    297.15 o 
   3   6   1    70172.35    69419.49    787.72 o 
   5   6   1    69093.67    68987.45    773.01 o 
   2   7   1    29277.43    29148.70    381.46 o 
   4   7   1    57489.77    56663.71    682.27 o 
   6   7   1    63783.88    62900.98    724.42 o 
   1   8   1      531.19      647.81     27.35 o 
   3   8   1    95283.86    95745.52   1231.68 o 
   5   8   1    45655.69    46560.85    561.57 o 
   7   8   1    18581.28    17514.37    231.28 o 
   2   9   1    11634.71    11496.19    174.09 o 
   4   9   1    37950.95    38846.92    473.29 o 
   6   9   1    13315.84    13303.60    171.38 o 
   8   9   1    10993.08    10355.94    150.70 o 
   1  10   1    16894.61    16346.22    207.46 o 
   3  10   1    18084.53    19335.20    245.08 o 
   5  10   1    58581.93    58719.84    724.99 o 
   7  10   1    17086.78    16716.30    210.63 o 
   9  10   1    82985.30    85812.84   1063.51 o 
   2  11   1     4012.34     3733.50     67.77 o 
   4  11   1    28796.74    28639.95    361.70 o 
   6  11   1    43199.32    45786.71    560.87 o 
   8  11   1    23537.75    27195.88    365.76 o 
  10  11   1    47769.20    49700.94    653.02 o 
   1  12   1    14003.07    13905.21    210.50 o 
   3  12   1    36632.39    35785.35    428.55 o 
   5  12   1    16870.45    18009.66    249.31 o 
   7  12   1    17457.93    18695.32    235.63 o 
   9  12   1     8267.73     7537.13    122.64 o 
  11  12   1     3914.01     3742.11     82.95 o 
   2  13   1     6350.03     6115.36    123.54 o 
   4  13   1     4852.86     5311.19     89.66 o 
   6  13   1    10375.78     9550.36    148.23 o 
   8  13   1     9951.84    10572.01    164.11 o 
  10  13   1    10139.23     9450.98    156.65 o 
  12  13   1      791.18      800.71     44.59 o 
   1  14   1     7029.08     6784.49    136.19 o 
   3  14   1     9732.00    10586.45    167.42 o 
   5  14   1    13711.03    14299.20    199.11 o 
   7  14   1    14419.15    14557.40    206.83 o 
   9  14   1    34559.23    34105.87    478.35 o 
  11  14   1    10488.41    11358.13    206.63 o 
  13  14   1    11793.04    11595.80    214.19 o 
   2  15   1    51904.21    54482.62    829.25 o 
   4  15   1    50769.62    54392.64    704.79 o 
   6  15   1    50230.44    52849.72    697.26 o 
   8  15   1     5546.02     6002.03    118.26 o 
  10  15   1    39688.48    39285.29    600.11 o 
  12  15   1    18906.53    18926.46    348.42 o 
  14  15   1     7456.36     7637.59    171.51 o 
   1  16   1    14031.74    13625.58    253.95 o 
   3  16   1    29914.88    31135.01    429.43 o 
   5  16   1     1893.62     1813.26     51.11 o 
   7  16   1    14881.10    14345.30    217.35 o 
   9  16   1     3156.52     2937.63     82.43 o 
  11  16   1     6119.55     6570.27    144.12 o 
  13  16   1      600.02      610.17     53.46 o 
  15  16   1    10584.04    10532.21    241.45 o 
   2  17   1     9048.72     8966.84    161.30 o 
   4  17   1    10287.17    10621.19    160.16 o 
   6  17   1    23485.18    23498.72    310.94 o 
   8  17   1    17849.93    18758.31    277.71 o 
  10  17   1    13874.59    13503.01    248.15 o 
  12  17   1     1205.58     1053.00     60.75 o 
  14  17   1    11850.48    10787.80    249.06 o 
  16  17   1      894.13      789.87     67.71 o 
   1  18   1     5015.26     5252.00    132.73 o 
   3  18   1     5989.74     5989.82    109.35 o 
   5  18   1     4670.43     3894.83     77.93 o 
   7  18   1     5284.58     5163.04     96.89 o 
   9  18   1    29699.63    28761.47    424.85 o 
  11  18   1     3615.83     3810.41    110.49 o 
  13  18   1    11322.03    11696.37    263.21 o 
  15  18   1     3466.20     3175.12    115.35 o 
  17  18   1     8686.97     8445.82    232.90 o 
   2  19   1    16950.62    16513.02    296.06 o 
   4  19   1     1940.92     2021.99     57.88 o 
   6  19   1    30545.45    28668.61    397.49 o 
   8  19   1     4261.56     4305.94    121.62 o 
  10  19   1    19059.93    19770.25    363.60 o 
  12  19   1     3708.88     3844.24    115.25 o 
  14  19   1    12061.52    11848.80    271.52 o 
  16  19   1      970.88      949.09     73.15 o 
  18  19   1     6842.97     6557.75    185.72 o 
   1  20   1    17995.36    17995.99    327.90 o 
   3  20   1    20482.08    21268.29    337.60 o 
   5  20   1     3676.15     3160.21     83.48 o 
   7  20   1     5759.13     5740.55    108.09 o 
   9  20   1    14941.41    14360.72    235.97 o 
  11  20   1    10910.68    10867.87    226.52 o 
  13  20   1     1323.61     1403.47     81.81 o 
  15  20   1    10103.44     9769.52    240.75 o 
  17  20   1     1255.10     1298.08     84.84 o 
  19  20   1      245.22      206.18     53.75 o 
   2  21   1    19556.36    19958.44    357.08 o 
   4  21   1     2266.06     2175.71     61.31 o 
   6  21   1    15923.89    16687.20    238.12 o 
   8  21   1     3018.98     2994.78     76.68 o 
  10  21   1     9092.91     8892.83    169.38 o 
  12  21   1     7679.13     7463.50    173.23 o 
  14  21   1     7944.78     7895.10    202.59 o 
  16  21   1     2182.56     2103.16    105.07 o 
  18  21   1     1193.90     1198.22     83.94 o 
  20  21   1      513.61      614.32     69.59 o 
   1  22   1     5866.24     5834.54    139.64 o 
   3  22   1     5020.29     4875.68    117.90 o 
   5  22   1    10472.62     9981.81    159.68 o 
   7  22   1     3074.51     3085.12     76.02 o 
   9  22   1    14411.26    14928.20    260.21 o 
  11  22   1     3810.71     3897.21    121.80 o 
  13  22   1     8918.21     8915.41    216.30 o 
  15  22   1      762.97      777.15     77.11 o 
  17  22   1      101.62      170.08     52.52 o 
  19  22   1     5273.05     5154.53    165.67 o 
  21  22   1     2792.45     2889.76    131.37 o 
   2  23   1     8009.60     7984.45    183.39 o 
   4  23   1      708.21      809.58     49.34 o 
   6  23   1    25842.63    25203.95    349.81 o 
   8  23   1     1186.34     1161.60     53.18 o 
  10  23   1    27615.15    27190.01    436.58 o 
  12  23   1     4510.89     4588.79    144.61 o 
  14  23   1    10913.95    10600.76    254.99 o 
  16  23   1     6144.71     6220.94    180.11 o 
  18  23   1      329.97      377.01     62.53 o 
  20  23   1     3282.48     3408.95    138.30 o 
  22  23   1     3413.62     3416.35    144.54 o 
   1  24   1     4592.29     4801.12    131.42 o 
   3  24   1     3239.63     3101.94    107.75 o 
   5  24   1    12991.90    12114.81    201.65 o 
   7  24   1    12932.99    13250.99    212.76 o 
   9  24   1    10001.75     9831.14    186.37 o 
  11  24   1     3853.62     3644.31    128.63 o 
  13  24   1     6136.84     6103.58    176.83 o 
  15  24   1     2895.17     3003.60    130.71 o 
  17  24   1     1123.65     1128.73     84.36 o 
  19  24   1      210.64      227.08     62.11 o 
  21  24   1      339.76      244.78     63.92 o 
  23  24   1     5050.86     5331.40    181.91 o 
   2  25   1     2746.73     2534.38    104.88 o 
   4  25   1       28.07       60.58     43.73 o 
   6  25   1     8989.32     9237.97    195.14 o 
   8  25   1      665.37      693.58     81.43 o 
  10  25   1     8269.26     8443.58    196.59 o 
  12  25   1     3993.31     3670.97    182.70 o 
  14  25   1     8512.15     8988.27    228.21 o 
  16  25   1       38.78        1.93     53.92 o 
  18  25   1     1849.37     1690.17    102.68 o 
  20  25   1     1251.46     1328.35     99.27 o 
  22  25   1      527.63      505.53     76.64 o 
  24  25   1     1043.64     1127.88    112.10 o 
   1  26   1      916.09      760.79     64.65 o 
   3  26   1       32.44       65.96     43.68 o 
   5  26   1     3990.86     3714.36    105.07 o 
   7  26   1     1488.54     1655.20     76.28 o 
   9  26   1    11146.30    11597.79    255.98 o 
  11  26   1     3415.53     3682.27    125.48 o 
  13  26   1     5744.61     5622.92    158.13 o 
  15  26   1      218.57      286.08     62.60 o 
  17  26   1     2131.92     2218.65    125.07 o 
  19  26   1     1081.53     1056.88     90.28 o 
  21  26   1     2237.66     2353.92    175.36 o 
  23  26   1     2327.22     2174.08    126.07 o 
  25  26   1      927.25      938.44     98.55 o 
   2  27   1    12670.42    13139.90    271.90 o 
   4  27   1     3652.20     3446.74    122.11 o 
   6  27   1     8930.34     9147.60    218.96 o 
   8  27   1     7574.00     7951.27    191.81 o 
  10  27   1    17913.62    19042.37    372.69 o 
  12  27   1    12203.08    11992.14    265.08 o 
  14  27   1     3908.58     3973.18    136.77 o 
  16  27   1     8168.58     8411.88    227.85 o 
  18  27   1     3435.26     3418.36    146.13 o 
  20  27   1     1485.13     1708.83    111.23 o 
  22  27   1     4892.66     4757.05    175.06 o 
  24  27   1     3866.04     3770.16    165.33 o 
  26  27   1     4663.59     5033.06    191.58 o 
   1  28   1     3190.39     3245.60    120.68 o 
   3  28   1     1767.78     1562.84     89.45 o 
   5  28   1     3238.11     3504.48    131.42 o 
   7  28   1     1868.80     1858.88    109.08 o 
   9  28   1     5485.84     5431.43    178.56 o 
  11  28   1     3915.60     3861.99    154.47 o 
  13  28   1     4087.94     4236.65    161.38 o 
  15  28   1     2196.73     2069.39    120.02 o 
  17  28   1      232.31      174.88     73.94 o 
  19  28   1     2649.86     2735.04    155.88 o 
  21  28   1      494.00      501.51     92.03 o 
  23  28   1     2349.25     2698.31    161.81 o 
  25  28   1      726.21      626.49    103.27 o 
   2  29   1     1846.22     1725.74    102.66 o 
   4  29   1     1310.12     1184.23     85.87 o 
   6  29   1      911.71      903.37     77.94 o 
   8  29   1     2247.73     1899.78    126.18 o 
  10  29   1     2512.03     2473.74    127.85 o 
  12  29   1     2088.33     2114.35    121.03 o 
  14  29   1      863.56      764.62     87.18 o 
  16  29   1     4684.84     4763.37    179.81 o 
  18  29   1     1239.32     1170.52    102.00 o 
  20  29   1     1507.10     1434.90    123.95 o 
  22  29   1       40.70      110.94     84.08 o 
  24  29   1      243.74      134.92    103.16 o 
   1  30   1     7886.15     7412.66    202.31 o 
   3  30   1     3935.47     3691.85    135.22 o 
   5  30   1     3026.95     3060.78    129.14 o 
   7  30   1      153.81       91.42     61.02 o 
   9  30   1     3345.70     3235.89    147.53 o 
  11  30   1      957.21      969.37     93.75 o 
  13  30   1     2185.59     2239.37    144.19 o 
  15  30   1     1595.98     1519.90    129.19 o 
  17  30   1     2640.49     2637.82    163.64 o 
  19  30   1     1961.70     2283.38    156.59 o 
  21  30   1     3476.72     3487.26    217.87 o 
  23  30   1     1266.96     1315.52    153.61 o 
   2  31   1     1114.96     1162.56    105.67 o 
   4  31   1     2304.45     2056.34    139.72 o 
   6  31   1     3502.48     3502.46    177.86 o 
   8  31   1     1571.75     1355.45    120.36 o 
  10  31   1     8683.95     8190.91    273.01 o 
  12  31   1     3425.09     3557.97    184.47 o 
  14  31   1     5005.32     4624.58    206.38 o 
  16  31   1     2428.12     2357.84    154.98 o 
  18  31   1     8640.98     8836.24    299.06 o 
  20  31   1     3472.45     3732.28    201.79 o 
  22  31   1     3309.92     3233.52    216.41 o 
   1  32   1       39.45       45.34     70.31 o 
   3  32   1      664.58      803.06    103.01 o 
   5  32   1      184.61      174.76     75.55 o 
   7  32   1      926.79      759.55    104.92 o 
   9  32   1     3818.64     3626.67    200.87 o 
  11  32   1     2800.24     2939.70    203.55 o 
  13  32   1     2362.62     2296.99    154.56 o 
  15  32   1     2880.91     2588.40    168.22 o 
  17  32   1      303.62      313.00     97.60 o 
  19  32   1     3091.82     3458.66    197.41 o 
  21  32   1      395.56      440.20    118.04 o 
   2  33   1     1230.89     1006.65    114.81 o 
   4  33   1      747.87      749.95    102.75 o 
   6  33   1     2204.23     1743.93    134.89 o 
   8  33   1       88.06       92.09     77.56 o 
  10  33   1     1846.46     1512.22    154.10 o 
  12  33   1      390.34      325.42     94.88 o 
  14  33   1      862.83      913.40    118.16 o 
  16  33   1     2040.93     2392.80    165.08 o 
  18  33   1       22.63        5.89     87.05 o 
  20  33   1      807.70      899.86    125.40 o 
   1  34   1     1296.50     1104.68    117.70 o 
   3  34   1     1132.33     1196.42    120.41 o 
   5  34   1     1036.81      920.59    111.45 o 
   7  34   1     1974.41     2157.13    151.87 o 
   9  34   1     4270.59     4700.97    216.61 o 
  11  34   1     3655.81     3902.27    203.34 o 
  13  34   1     4399.60     4694.63    228.52 o 
  15  34   1     1755.87     1691.92    148.59 o 
  17  34   1     2169.69     2288.21    192.04 o 
   2  35   1     8434.81     8854.88    296.99 o 
   4  35   1     1847.55     1805.25    155.29 o 
   6  35   1     3938.76     4069.38    209.84 o 
   8  35   1     2119.91     2169.41    157.22 o 
  10  35   1     2120.69     2151.74    224.42 o 
  12  35   1     1846.98     2241.57    186.10 o 
  14  35   1     2761.33     2682.31    207.95 o 
  16  35   1     1493.60     1805.84    207.72 o 
   1  36   1      659.26      772.75    147.38 o 
   3  36   1      637.76      436.44    134.43 o 
   5  36   1      654.95      807.58    172.45 o 
   7  36   1      320.74      300.72    122.24 o 
   9  36   1      737.15      826.03    153.27 o 
  11  36   1      481.77      601.20    160.54 o 
  13  36   1      847.50      969.74    179.83 o 
   2  37   1      863.98      982.37    164.69 o 
   4  37   1       17.50       28.13    105.83 o 
   6  37   1      642.73      532.56    136.43 o 
   8  37   1        3.67      -18.87    124.39 o 
  10  37   1      473.39      537.78    139.00 o 
   1  38   1     6025.99     6354.25    375.96 o 
   3  38   1     2150.15     2418.95    231.33 o 
   5  38   1     3963.67     4545.06    306.74 o 
   7  38   1      903.67     1315.36    183.69 o 
   1   1   2   287285.22   290720.91   3956.96 o 
   0   2   2   125161.30   129584.12   1834.10 o 
   1   3   2    15230.02    14584.98    163.74 o 
   3   3   2   106934.48   100828.36   1630.40 o 
   0   4   2   129228.58   127789.88   1914.34 o 
   2   4   2    13744.34    13455.97    161.25 o 
   1   5   2    54351.80    54550.91    602.94 o 
   3   5   2     3212.06     3295.64     53.20 o 
   5   5   2    30228.43    30327.90    503.02 o 
   0   6   2     9673.85    10269.22    202.72 o 
   2   6   2    12747.25    12730.84    160.76 o 
   4   6   2     7942.13     7932.73    103.79 o 
   1   7   2    20012.89    20093.24    219.68 o 
   3   7   2     1456.77     1323.25     40.41 o 
   5   7   2     4107.54     3891.92     65.44 o 
   7   7   2     6044.00     5737.02    140.70 o 
   0   8   2     2165.30     2258.59     59.48 o 
   2   8   2    31036.93    31542.58    363.61 o 
   4   8   2     1238.96     1157.09     34.15 o 
   6   8   2    45909.45    48317.40    567.77 o 
   1   9   2    12029.88    12504.47    174.91 o 
   3   9   2     2079.56     1984.53     43.84 o 
   5   9   2     4456.47     4064.84     71.73 o 
   7   9   2     3190.30     2833.81     64.01 o 
   9   9   2    19340.02    21393.18    426.02 o 
   0  10   2    79887.66    81232.66   1353.44 o 
   2  10   2     4143.20     4362.80     73.42 o 
   4  10   2     9720.38     9561.77    136.05 o 
   6  10   2    10519.06    10829.26    149.85 o 
   8  10   2     9602.14    10317.16    151.83 o 
   1  11   2     9072.71     9124.82    143.03 o 
   3  11   2    27796.78    26753.50    352.09 o 
   5  11   2     5678.27     5516.67     98.46 o 
   7  11   2    51914.69    50507.33    622.08 o 
   9  11   2    11639.73    11906.36    165.33 o 
  11  11   2    36697.93    38929.05    667.48 o 
   0  12   2    11558.46    11781.63    249.40 o 
   2  12   2      785.42      885.75     39.48 o 
   4  12   2     1550.07     1341.58     44.94 o 
   6  12   2     9637.42     9914.57    155.58 o 
   8  12   2    10270.44    10496.18    157.28 o 
  10  12   2     1701.61     1815.71     58.14 o 
   1  13   2       52.17      141.02     30.94 o 
   3  13   2     1722.27     1825.44     50.30 o 
   5  13   2    13181.38    15058.99    220.50 o 
   7  13   2    16427.76    17235.97    253.98 o 
   9  13   2     6670.89     7284.48    129.67 o 
  11  13   2     8357.00     9001.88    147.57 o 
  13  13   2     8068.35     8226.17    222.80 o 
   0  14   2    42372.44    44170.32    945.83 o 
   2  14   2     7973.95     8107.50    160.13 o 
   4  14   2    37036.26    38467.73    563.50 o 
   6  14   2    47316.09    50984.96    683.68 o 
   8  14   2    54093.43    55105.78    753.57 o 
  10  14   2     6824.36     7584.28    134.98 o 
  12  14   2    46314.12    46006.26    653.55 o 
   1  15   2    26530.24    26203.88    414.75 o 
   3  15   2    24963.05    24661.51    373.39 o 
   5  15   2    10855.72    10735.40    170.56 o 
   7  15   2    25660.96    24918.26    348.68 o 
   9  15   2     5602.42     5210.78    106.06 o 
  11  15   2    29543.96    29131.01    418.02 o 
  13  15   2     4923.62     4993.79    116.19 o 
  15  15   2    21648.20    21343.03    506.05 o 
   0  16   2     1178.18     1096.33     87.12 o 
   2  16   2     2038.29     1871.44     82.93 o 
   4  16   2     2264.98     3020.90     72.68 o 
   6  16   2    14369.23    15262.40    244.96 o 
   8  16   2      297.05      450.84     34.93 o 
  10  16   2     8346.56     7892.06    148.64 o 
  12  16   2     3180.16     3220.77     94.12 o 
  14  16   2     7468.68     7224.54    162.14 o 
   1  17   2     3929.91     4170.04    112.91 o 
   3  17   2      418.51      401.19     33.17 o 
   5  17   2     2891.04     2841.20     72.33 o 
   7  17   2      214.25      153.75     27.93 o 
   9  17   2     4028.91     3994.00     94.66 o 
  11  17   2     4380.34     4475.45    101.61 o 
  13  17   2     7549.18     7713.26    168.91 o 
  15  17   2      357.88      419.81     50.24 o 
  17  17   2     8542.82     7768.62    411.87 o 
   0  18   2    33637.52    33485.55    801.52 o 
   2  18   2     8190.56     8165.64    177.84 o 
   4  18   2    24070.28    24117.08    393.90 o 
   6  18   2     6630.38     7108.92    124.00 o 
   8  18   2    13600.08    13095.02    211.86 o 
  10  18   2     3920.29     4250.67    100.16 o 
  12  18   2    48125.86    48701.16    764.22 o 
  14  18   2     3860.43     3851.02    120.53 o 
  16  18   2    15857.43    15723.62    302.76 o 
   1  19   2     7330.98     6865.06    162.77 o 
   3  19   2    25792.08    25902.76    451.40 o 
   5  19   2    29727.00    28760.39    470.60 o 
   7  19   2    23596.31    24040.01    349.60 o 
   9  19   2     4728.46     4862.53     98.89 o 
  11  19   2    11331.38    11358.35    203.48 o 
  13  19   2     2020.34     1948.94     87.00 o 
  15  19   2    10023.57     9644.74    219.33 o 
  17  19   2     6509.70     6660.25    186.71 o 
  19  19   2      644.76      392.18     83.97 o 
   0  20   2     9902.61     9904.98    285.60 o 
   2  20   2     1002.57      850.25     61.19 o 
   4  20   2      850.36      646.98     55.17 o 
   6  20   2     1407.13     1393.95     49.66 o 
   8  20   2     8785.76     9103.88    156.35 o 
  10  20   2     7798.16     7593.71    145.24 o 
  12  20   2    13938.91    13514.57    263.25 o 
  14  20   2     3040.16     2957.67    126.46 o 
  16  20   2      496.24      489.74     62.48 o 
  18  20   2     9180.56     9226.65    234.43 o 
   1  21   2      627.71      703.70     58.67 o 
   3  21   2      720.88      813.04     61.94 o 
   5  21   2     1724.74     1474.85     78.73 o 
   7  21   2      743.69      709.24     39.91 o 
   9  21   2     7391.10     7220.59    134.87 o 
  11  21   2     4439.24     4582.79    145.10 o 
  13  21   2     9124.32     9093.18    225.23 o 
  15  21   2      874.48      651.94     66.14 o 
  17  21   2     4573.79     4585.70    170.59 o 
  19  21   2       98.18      193.46     55.38 o 
  21  21   2     2273.37     2282.54    227.25 o 
   0  22   2    17553.81    17895.95    484.21 o 
   2  22   2     1484.36     1562.81     81.83 o 
   4  22   2    13124.48    13079.10    261.14 o 
   6  22   2     1418.42     1372.81     78.93 o 
   8  22   2    19609.18    19127.57    283.43 o 
  10  22   2     5898.95     5398.92    125.32 o 
  12  22   2    23801.50    23811.78    422.68 o 
  14  22   2      692.47      586.09     66.75 o 
  16  22   2     6657.15     6331.68    183.72 o 
  18  22   2     1449.39     1363.91     91.72 o 
  20  22   2     2614.95     2838.69    161.75 o 
   1  23   2     5928.60     6040.79    157.44 o 
   3  23   2     6500.98     6741.61    172.35 o 
   5  23   2     8573.19     8776.11    202.15 o 
   7  23   2    18110.09    18567.76    355.84 o 
   9  23   2     9198.42     9602.59    198.01 o 
  11  23   2     7977.50     7995.39    182.51 o 
  13  23   2     4645.83     4034.79    130.60 o 
  15  23   2     3141.56     2684.95    119.33 o 
  17  23   2      356.77      270.61     67.39 o 
  19  23   2     1247.94     1483.36     97.50 o 
  21  23   2      147.75      158.13     63.59 o 
  23  23   2     2718.26     2674.70    190.65 o 
   0  24   2    11965.74    12020.28    492.29 o 
   2  24   2      710.74      701.70     65.12 o 
   4  24   2    11856.93    12031.45    247.15 o 
   6  24   2     5703.45     5891.98    159.69 o 
   8  24   2    12423.80    12532.22    237.68 o 
  10  24   2    11386.22    10801.73    225.05 o 
  12  24   2    13127.53    13314.19    283.44 o 
  14  24   2     6610.12     7012.46    181.57 o 
  16  24   2     5667.20     5307.74    172.95 o 
  18  24   2     3791.27     4058.55    151.99 o 
  20  24   2      170.44      284.01     67.41 o 
  22  24   2     2388.10     2433.59    142.52 o 
   1  25   2     1540.94     1584.87     87.48 o 
   3  25   2      430.18      399.18     57.66 o 
   5  25   2     1420.04     1352.52     83.30 o 
   7  25   2      361.23      347.34     59.14 o 
   9  25   2     1459.21     1419.79     87.78 o 
  11  25   2      665.88      714.57     61.55 o 
  13  25   2    14623.13    14309.00    305.11 o 
  15  25   2     2534.72     2492.66    110.98 o 
  17  25   2     4758.30     4737.87    162.85 o 
  19  25   2      844.52      694.03     98.15 o 
  21  25   2    10758.02    10437.02    273.86 o 
  23  25   2      195.48      200.95     70.44 o 
  25  25   2    12455.85    12281.13    588.57 o 
   0  26   2    21405.24    22482.51    582.92 o 
   2  26   2      769.69      782.99     68.79 o 
   4  26   2    11115.46    10966.58    246.68 o 
   6  26   2     2868.01     2844.32    118.33 o 
   8  26   2     7899.91     8384.83    203.79 o 
  10  26   2     3454.13     3677.60    138.74 o 
  12  26   2    10246.37    10009.30    268.31 o 
  14  26   2     2271.81     2385.66    128.13 o 
  16  26   2    10423.59    11022.61    292.15 o 
  18  26   2      122.03      121.28     70.61 o 
  20  26   2     3618.96     3381.98    172.99 o 
  22  26   2      441.22      517.06     92.78 o 
  24  26   2     3312.58     3388.50    180.53 o 
   1  27   2     1296.75     1186.73     83.11 o 
   3  27   2     3091.03     3091.16    125.60 o 
   5  27   2      791.20      649.25     69.52 o 
   7  27   2     3344.35     3206.08    129.90 o 
   9  27   2     3893.97     3898.67    144.79 o 
  11  27   2     1546.80     1584.60    108.06 o 
  13  27   2      168.33      266.14     69.92 o 
  15  27   2     4266.84     4327.35    170.00 o 
  17  27   2      450.00      452.51     80.67 o 
  19  27   2     1734.13     1722.39    130.19 o 
  21  27   2      142.15      127.38     78.46 o 
  23  27   2     1707.94     1543.62    132.13 o 
  25  27   2       81.04       60.89     84.61 o 
   0  28   2     2003.86     2031.69    149.36 o 
   2  28   2       57.39       38.22     51.65 o 
   4  28   2     6045.15     6411.24    174.04 o 
   6  28   2      584.70      607.83     81.66 o 
   8  28   2     5396.59     5521.29    164.90 o 
  10  28   2     7415.81     7739.86    213.50 o 
  12  28   2    10123.55     9899.77    267.40 o 
  14  28   2    10753.96    10712.87    286.29 o 
  16  28   2      323.48      373.11     78.64 o 
  18  28   2      756.90      726.41     90.52 o 
  20  28   2     1400.94     1272.92    121.21 o 
  22  28   2     4751.10     5282.94    218.46 o 
  24  28   2      793.33      878.15    116.00 o 
   1  29   2     3762.03     3716.57    140.07 o 
   3  29   2     1733.97     1647.48     96.95 o 
   5  29   2    11713.23    11905.49    264.01 o 
   7  29   2     3257.99     3358.77    135.46 o 
   9  29   2     2247.47     2344.02    126.16 o 
  11  29   2     2090.49     1990.39    122.15 o 
  13  29   2     2236.76     2278.46    131.22 o 
  15  29   2     1106.18     1060.46     99.64 o 
  17  29   2     2869.48     2901.89    172.73 o 
  19  29   2      451.95      373.76     83.07 o 
  21  29   2    10083.16    10786.92    326.36 o 
  23  29   2       97.64      174.19     90.42 o 
   0  30   2     2634.58     2560.77    169.39 o 
   2  30   2      357.97      355.98     65.41 o 
   4  30   2     3725.35     3340.36    137.62 o 
   6  30   2     1236.72     1346.44     96.05 o 
   8  30   2    12283.43    12883.67    302.01 o 
  10  30   2     2586.13     2517.98    138.12 o 
  12  30   2    16881.91    15881.04    411.52 o 
  14  30   2      346.47      295.74     78.86 o 
  16  30   2     7146.73     7102.96    227.62 o 
  18  30   2      721.73      634.64     94.14 o 
  20  30   2     2888.86     2855.85    158.79 o 
  22  30   2       60.51      106.08     86.61 o 
   1  31   2      729.13      807.92     80.79 o 
   3  31   2      630.23      619.75     76.63 o 
   5  31   2     3049.47     3097.92    135.18 o 
   7  31   2      277.87      170.10     68.31 o 
   9  31   2      760.93      879.57     89.63 o 
  11  31   2     1195.93     1280.42    109.11 o 
  13  31   2     2271.22     2368.55    138.09 o 
  15  31   2      756.02      782.51     98.46 o 
  17  31   2     1143.17     1043.11    108.47 o 
  19  31   2      556.19      617.01     96.86 o 
  21  31   2      115.66      221.09     99.85 o 
   0  32   2    18808.83    19977.64    563.81 o 
   2  32   2       41.10      -15.07     60.58 o 
   4  32   2     8931.63     9178.09    233.76 o 
   6  32   2      448.78      407.33     74.02 o 
   8  32   2    12825.11    13133.34    343.07 o 
  10  32   2      842.89      769.11    109.47 o 
  12  32   2     8075.02     8186.00    280.80 o 
  14  32   2     1644.45     1487.27    164.83 o 
  16  32   2     1671.54     1701.35    146.25 o 
  18  32   2     1704.50     1882.36    155.92 o 
  20  32   2     1182.91     1294.10    138.60 o 
   1  33   2     1378.99     1349.55    121.15 o 
   3  33   2       39.18       25.94     74.52 o 
   5  33   2     3937.23     4083.97    236.66 o 
   7  33   2      306.04      311.39     94.02 o 
   9  33   2     3255.97     3208.91    184.62 o 
  11  33   2      231.51      294.74     90.54 o 
  13  33   2     1403.64     1498.81    140.06 o 
  15  33   2      280.81      348.08     99.26 o 
  17  33   2     4236.32     4544.38    271.44 o 
   0  34   2     2003.77     1901.95    200.12 o 
   2  34   2      129.96      148.10     81.83 o 
   4  34   2     3756.12     3933.86    194.31 o 
   6  34   2       78.15      135.21     90.55 o 
   8  34   2     3891.31     4038.31    209.94 o 
  10  34   2      638.90      571.22    109.79 o 
  12  34   2     3257.72     2916.62    183.78 o 
  14  34   2      130.42        0.72     86.26 o 
  16  34   2     5910.22     5709.34    249.94 o 
   1  35   2      631.34      787.55    107.61 o 
   3  35   2     1316.38     1342.07    128.04 o 
   5  35   2      374.87      276.02     99.75 o 
   7  35   2      948.68      819.15    117.81 o 
   9  35   2     2090.67     2175.54    217.97 o 
  11  35   2     2722.18     2447.43    177.76 o 
  13  35   2     7027.65     7302.85    282.07 o 
   0  36   2    11395.92    11373.45   1007.51 o 
   2  36   2      152.87      213.68     96.08 o 
   4  36   2     7586.35     8351.39    296.78 o 
   6  36   2      585.34      584.74    113.51 o 
   8  36   2     6487.31     6379.74    327.19 o 
  10  36   2      225.73      213.68    102.04 o 
  12  36   2     4416.61     4926.67    281.42 o 
   1  37   2      847.07      960.89    123.16 o 
   3  37   2        3.19      -24.14     84.75 o 
   5  37   2      355.83      273.41    105.46 o 
   7  37   2      205.43      104.18     99.52 o 
   0  38   2     1264.63      710.73    374.29 o 
   1   2   3     6442.00     6108.73     87.89 o 
   2   3   3   112474.02   116235.12   1284.64 o 
   1   4   3    28818.24    29666.34    363.17 o 
   3   4   3    10789.92    10848.51    146.21 o 
   2   5   3    15997.87    17650.81    215.77 o 
   4   5   3    21666.17    22696.44    301.98 o 
   1   6   3    11900.78    10985.93    157.08 o 
   3   6   3    28957.54    28854.51    366.19 o 
   5   6   3    18302.85    18780.81    270.21 o 
   2   7   3    29344.42    31636.88    392.44 o 
   4   7   3     2825.53     2793.07     63.03 o 
   6   7   3    41713.44    41665.64    555.57 o 
   1   8   3    10458.03    11212.36    153.97 o 
   3   8   3    16077.05    16951.56    220.05 o 
   5   8   3    23206.95    23497.89    306.14 o 
   7   8   3    11645.43    12795.38    187.91 o 
   2   9   3    40441.44    41848.00    507.30 o 
   4   9   3    19345.87    19417.56    263.27 o 
   6   9   3    22829.60    22325.90    299.18 o 
   8   9   3    11933.42    12364.54    188.82 o 
   1  10   3     2580.86     2466.50     57.33 o 
   3  10   3     4156.75     3990.58     74.50 o 
   5  10   3     3906.14     3978.14     78.39 o 
   7  10   3     3480.87     3207.57     73.61 o 
   9  10   3    19140.69    18419.12    271.18 o 
   2  11   3    22763.92    22570.06    291.66 o 
   4  11   3     1085.15     1098.32     44.03 o 
   6  11   3    21019.73    21081.64    299.40 o 
   8  11   3     1684.03     1618.90     58.17 o 
  10  11   3     2249.21     2236.91     66.07 o 
   1  12   3     2081.92     2092.17     60.16 o 
   3  12   3    15960.34    15604.22    207.89 o 
   5  12   3       99.87       60.94     24.62 o 
   7  12   3    15312.41    15933.10    237.52 o 
   9  12   3    12215.83    12112.72    202.25 o 
  11  12   3     2172.39     1899.10     66.64 o 
   2  13   3    12948.17    12751.16    205.18 o 
   4  13   3      662.83      546.56     37.52 o 
   6  13   3    11256.81    11081.39    172.91 o 
   8  13   3     7548.98     7397.09    132.61 o 
  10  13   3     7829.20     8092.25    145.05 o 
  12  13   3     2607.88     2674.12     95.95 o 
   1  14   3     8806.41     8614.16    156.05 o 
   3  14   3     5876.63     5780.30    122.42 o 
   5  14   3    12247.39    11959.25    197.86 o 
   7  14   3     5710.62     5472.04    112.31 o 
   9  14   3    14922.77    15590.29    264.08 o 
  11  14   3     8511.93     8273.74    163.17 o 
  13  14   3     9438.52     8791.00    178.39 o 
   2  15   3    14763.24    14582.39    258.48 o 
   4  15   3      509.00      467.02     34.42 o 
   6  15   3     9841.22     9277.64    169.18 o 
   8  15   3     1908.87     1925.98     66.89 o 
  10  15   3     7993.13     7863.34    155.13 o 
  12  15   3    10159.08     9667.94    180.68 o 
  14  15   3     8993.82     9117.90    198.68 o 
   1  16   3     2014.98     1817.16     70.36 o 
   3  16   3     8730.71     8188.19    165.78 o 
   5  16   3     7135.08     7558.19    152.11 o 
   7  16   3     6043.58     5944.73    127.08 o 
   9  16   3    11367.91    11382.58    201.90 o 
  11  16   3     1407.86     1349.53     65.60 o 
  13  16   3     7064.60     7292.23    169.97 o 
  15  16   3     6759.98     6859.56    174.67 o 
   2  17   3    14126.90    15555.52    294.75 o 
   4  17   3      481.11      480.25     42.35 o 
   6  17   3    11836.50    12034.51    222.48 o 
   8  17   3     1041.61      985.20     52.51 o 
  10  17   3     1711.38     1654.37     68.25 o 
  12  17   3     1393.95     1189.79     65.50 o 
  14  17   3     2426.73     2271.08     99.58 o 
  16  17   3     1250.48     1458.36    101.87 o 
   1  18   3     2644.10     2845.48    104.22 o 
   3  18   3     1906.50     1744.87     84.78 o 
   5  18   3    22756.62    22947.56    379.21 o 
   7  18   3     4333.52     4480.70    116.53 o 
   9  18   3    16912.81    17400.14    285.72 o 
  11  18   3     7102.88     6957.87    147.29 o 
  13  18   3    13590.41    13304.66    269.54 o 
  15  18   3     9428.49     9341.70    220.10 o 
  17  18   3     5138.14     5399.78    169.25 o 
   2  19   3    19777.86    19755.31    375.16 o 
   4  19   3     4961.10     5179.38    154.22 o 
   6  19   3     6615.84     6385.09    144.79 o 
   8  19   3     9214.42     9277.20    221.04 o 
  10  19   3    13560.25    13896.64    243.13 o 
  12  19   3     4087.94     4380.28    122.22 o 
  14  19   3    15021.10    15041.13    314.25 o 
  16  19   3      219.40      235.21     57.56 o 
  18  19   3    13060.60    13460.33    310.90 o 
   1  20   3     5633.86     5726.78    151.09 o 
   3  20   3     2793.29     2568.49    106.37 o 
   5  20   3    15357.67    15889.97    307.30 o 
   7  20   3     8160.66     8226.16    176.74 o 
   9  20   3    10589.31    10922.71    214.05 o 
  11  20   3     5153.17     4952.70    127.55 o 
  13  20   3     3852.35     3783.75    117.03 o 
  15  20   3     6363.31     6421.08    173.35 o 
  17  20   3     1545.76     1405.30    109.40 o 
  19  20   3     1043.98      979.61     82.62 o 
   2  21   3    18510.48    18896.66    360.73 o 
   4  21   3      812.41      777.03     67.62 o 
   6  21   3     6102.31     6009.85    161.42 o 
   8  21   3     1187.09     1169.59     63.75 o 
  10  21   3     7935.84     7547.22    169.78 o 
  12  21   3      485.43      349.21     50.76 o 
  14  21   3     4033.06     4375.24    141.46 o 
  16  21   3       49.32       93.61     51.47 o 
  18  21   3      390.82      259.41     62.94 o 
  20  21   3     2938.01     3236.42    139.74 o 
   1  22   3      622.67      467.76     58.54 o 
   3  22   3     2374.23     2439.67    106.33 o 
   5  22   3     8347.65     7891.28    195.18 o 
   7  22   3      502.64      463.11     60.87 o 
   9  22   3     8050.07     8195.16    177.20 o 
  11  22   3      623.40      581.92     68.67 o 
  13  22   3     3025.30     3092.28    110.49 o 
  15  22   3     4414.00     4158.34    139.63 o 
  17  22   3     2473.01     2656.27    126.71 o 
  19  22   3     4778.17     4885.50    167.28 o 
  21  22   3     2463.80     2599.60    129.97 o 
   2  23   3    20919.31    21177.08    393.81 o 
   4  23   3     1788.64     1881.88     97.25 o 
   6  23   3     5525.16     5670.18    161.89 o 
   8  23   3      747.88      664.15     67.55 o 
  10  23   3    14123.81    13993.26    267.94 o 
  12  23   3     7139.29     7431.51    198.07 o 
  14  23   3    12055.21    12343.59    258.44 o 
  16  23   3     2297.01     2119.34    162.06 o 
  18  23   3     7268.96     6683.57    201.13 o 
  20  23   3     2943.66     2862.04    139.20 o 
  22  23   3     3108.78     3277.02    150.87 o 
   1  24   3    20617.53    20361.49    389.22 o 
   3  24   3     9168.41     9124.19    220.08 o 
   5  24   3    17455.78    17949.19    354.07 o 
   7  24   3     5708.54     5416.35    160.44 o 
   9  24   3     5359.00     5220.46    158.10 o 
  11  24   3     3594.76     3565.65    137.86 o 
  13  24   3     1669.40     1625.29    102.51 o 
  15  24   3     8567.41     8802.37    245.59 o 
  17  24   3       76.19      142.82     71.48 o 
  19  24   3     3198.05     3310.10    168.37 o 
  21  24   3      222.67      214.39     79.71 o 
  23  24   3     2023.30     1761.35    141.23 o 
   2  25   3     2289.22     2338.03    110.59 o 
   4  25   3      947.43      976.82     79.45 o 
   6  25   3     2719.02     2696.05    118.83 o 
   8  25   3     2771.12     2977.73    127.67 o 
  10  25   3     4646.32     4398.10    152.53 o 
  12  25   3      137.13      164.82     59.11 o 
  14  25   3     1545.15     1500.99    101.30 o 
  16  25   3     1905.65     1630.01    111.72 o 
  18  25   3      733.62      696.15     88.54 o 
  20  25   3     1261.28     1472.11    138.38 o 
  22  25   3      732.06      750.16    103.24 o 
  24  25   3      320.90      299.54    110.55 o 
   1  26   3     1790.48     1794.18    101.85 o 
   3  26   3     1966.52     2005.12    104.35 o 
   5  26   3       28.38       77.37     54.91 o 
   7  26   3     1252.87     1059.43     84.63 o 
   9  26   3     1085.60     1077.64     85.12 o 
  11  26   3      587.90      685.60     76.03 o 
  13  26   3     8723.79     8818.31    235.59 o 
  15  26   3      104.35       32.71     63.13 o 
  17  26   3     8314.23     8569.49    253.09 o 
  19  26   3      569.52      403.77     94.35 o 
  21  26   3     2973.53     2784.30    165.42 o 
  23  26   3     1978.04     1881.94    144.80 o 
  25  26   3      788.94      657.34    130.08 o 
   2  27   3     7509.01     7392.27    195.47 o 
   4  27   3     3075.07     3037.29    130.06 o 
   6  27   3     6812.77     6947.52    190.20 o 
   8  27   3     4167.10     3837.58    148.71 o 
  10  27   3    13663.50    13822.45    301.52 o 
  12  27   3     2174.66     2232.78    151.84 o 
  14  27   3     3993.28     4006.52    176.91 o 
  16  27   3     2916.84     2795.58    170.69 o 
  18  27   3     1557.71     1672.31    188.70 o 
  20  27   3     2971.36     3198.85    176.87 o 
  22  27   3     3428.13     3688.55    192.59 o 
  24  27   3     5626.75     5690.39    275.31 o 
   1  28   3     4939.03     4980.60    163.38 o 
   3  28   3     4586.23     4808.60    165.35 o 
   5  28   3     3438.70     3706.55    145.95 o 
   7  28   3     2460.18     2348.16    118.87 o 
   9  28   3     7780.26     7625.01    206.86 o 
  11  28   3     2448.78     2505.13    124.60 o 
  13  28   3     2052.65     1915.83    118.78 o 
  15  28   3     1367.18     1172.57    105.19 o 
  17  28   3      472.12      382.38     84.63 o 
  19  28   3     1872.27     1953.29    133.26 o 
  21  28   3     1293.75     1118.00    110.94 o 
  23  28   3     1825.97     1937.16    150.33 o 
   2  29   3     4099.43     4195.56    160.11 o 
   4  29   3      177.77      160.63     62.98 o 
   6  29   3     1299.24     1322.05     97.09 o 
   8  29   3      842.75     1020.95     99.04 o 
  10  29   3      872.80      816.88     86.42 o 
  12  29   3      977.81      813.92     96.28 o 
  14  29   3     1464.43     1254.70    109.90 o 
  16  29   3     2279.95     2191.23    139.84 o 
  18  29   3      575.39      500.28     89.50 o 
  20  29   3     1865.26     1839.14    134.29 o 
  22  29   3      221.05      210.74     87.74 o 
   1  30   3     6159.29     6019.68    185.76 o 
   3  30   3     2052.73     1881.00    119.11 o 
   5  30   3     1084.22     1116.44     92.19 o 
   7  30   3     2212.35     2230.60    122.30 o 
   9  30   3     1563.21     1384.22    104.03 o 
  11  30   3     2588.44     2947.87    144.47 o 
  13  30   3     3260.85     3087.09    160.89 o 
  15  30   3     2965.81     2984.43    162.46 o 
  17  30   3     2887.94     2904.82    179.61 o 
  19  30   3      650.85      750.81    104.38 o 
  21  30   3     1920.26     2032.55    143.35 o 
   2  31   3     2768.54     2963.32    139.51 o 
   4  31   3      389.74      620.39     81.91 o 
   6  31   3     5074.26     5104.10    176.75 o 
   8  31   3      348.42      251.20     71.66 o 
  10  31   3     6015.50     6214.67    193.53 o 
  12  31   3       25.67       -6.97     70.41 o 
  14  31   3     2175.20     2156.31    170.04 o 
  16  31   3     1682.96     1670.77    130.34 o 
  18  31   3     1649.00     1417.01    125.43 o 
   1  32   3     1266.91     1062.38     97.31 o 
   3  32   3     1297.20     1211.29    100.72 o 
   5  32   3      211.08      180.86     82.66 o 
   7  32   3      756.99      827.84     90.91 o 
   9  32   3      600.32      590.37     84.22 o 
  11  32   3      606.68      593.92     89.01 o 
  13  32   3      813.89      846.37    106.53 o 
  15  32   3      553.77      400.52     94.84 o 
  17  32   3     1515.75     1494.72    128.08 o 
   2  33   3       34.29       19.81     71.53 o 
   4  33   3      336.70      287.39     78.93 o 
   6  33   3      811.06      785.58     91.18 o 
   8  33   3      158.52      150.17     74.70 o 
  10  33   3      138.86      223.99     79.77 o 
  12  33   3      376.09      233.50     87.99 o 
  14  33   3       94.87      192.74     95.92 o 
  16  33   3      584.66      685.19    120.59 o 
   1  34   3     4033.18     4156.22    216.11 o 
   3  34   3     2031.79     2280.40    158.21 o 
   5  34   3     3453.35     3569.39    191.42 o 
   7  34   3      840.02      788.85    128.88 o 
   9  34   3     2025.63     1888.62    159.44 o 
  11  34   3      977.07     1016.72    151.08 o 
  13  34   3     1683.50     2156.91    168.65 o 
   2  35   3     4515.90     4622.70    222.68 o 
   4  35   3     1775.25     1839.85    152.04 o 
   6  35   3     4186.98     4315.81    214.64 o 
   8  35   3     1033.14     1113.76    135.87 o 
  10  35   3     3094.38     3041.82    197.41 o 
   1  36   3     1661.06     1392.07    137.71 o 
   3  36   3      678.80      709.42    111.91 o 
   5  36   3      306.75      284.00    103.93 o 
   7  36   3      574.54      531.43    159.77 o 
   0   0   4   395374.03   417576.94  12908.93 o 
   0   2   4     7902.37     8995.77    184.38 o 
   2   2   4     2317.13     2453.11     94.97 o 
   1   3   4     5540.85     6541.31    103.86 o 
   0   4   4   156537.39   164859.19   2577.57 o 
   2   4   4     1452.66     1367.49     46.63 o 
   4   4   4    76075.27    73080.09   1179.36 o 
   1   5   4     7400.05     7272.09    111.99 o 
   3   5   4    24484.92    24867.78    301.84 o 
   0   6   4    39480.68    41513.02    681.36 o 
   2   6   4     4477.28     4499.03     84.43 o 
   4   6   4     2983.16     2955.31     69.36 o 
   6   6   4    19282.93    21599.32    407.27 o 
   1   7   4      913.56      848.56     41.45 o 
   3   7   4     1712.45     1572.67     52.84 o 
   5   7   4     3520.94     3532.86     74.81 o 
   0   8   4    85462.09    84506.19   1436.18 o 
   2   8   4     2096.87     2108.50     60.18 o 
   4   8   4    52220.58    51965.58    640.18 o 
   6   8   4     3634.08     3812.93     85.72 o 
   8   8   4    49574.83    49094.64    867.21 o 
   1   9   4     8309.43     7724.67    124.73 o 
   3   9   4    10831.55    10892.92    164.50 o 
   5   9   4     2962.58     2996.98     71.87 o 
   7   9   4     3690.87     3336.27     83.85 o 
   0  10   4     8557.13     8701.55    189.67 o 
   2  10   4     3238.34     3315.00     74.35 o 
   4  10   4     1595.91     1364.64     51.84 o 
   6  10   4     8555.92     8750.97    146.23 o 
   8  10   4     8248.87     7931.07    138.01 o 
  10  10   4    10898.92    10772.53    278.14 o 
   1  11   4     2845.56     2772.06     67.97 o 
   3  11   4     4994.07     4888.49     94.35 o 
   5  11   4     2128.94     2300.12     64.82 o 
   7  11   4      573.40      574.79     41.22 o 
   9  11   4     8700.85     8116.59    146.86 o 
   0  12   4    62927.00    61655.28   1069.63 o 
   2  12   4     3609.52     3484.36     87.90 o 
   4  12   4    54521.58    56079.25    693.03 o 
   6  12   4     8037.06     8773.36    143.21 o 
   8  12   4    32905.52    31821.70    439.16 o 
  10  12   4     5515.97     5629.38    120.72 o 
  12  12   4    22411.71    21273.03    492.45 o 
   1  13   4    18055.93    17984.78    245.70 o 
   3  13   4    16832.81    16345.56    231.00 o 
   5  13   4      488.64      496.67     35.57 o 
   7  13   4    16993.76    16699.79    254.30 o 
   9  13   4     1998.66     2015.27     69.82 o 
  11  13   4     6539.38     6364.54    137.73 o 
   0  14   4    21146.30    21780.43    444.76 o 
   2  14   4      965.57      864.19     44.35 o 
   4  14   4    15813.41    15100.60    220.39 o 
   6  14   4     1377.76     1399.33     57.35 o 
   8  14   4     4860.58     4575.80    103.81 o 
  10  14   4      668.23      652.51     46.51 o 
  12  14   4     5081.43     4717.69    148.53 o 
  14  14   4     3512.46     3616.53    150.54 o 
   1  15   4     1608.41     1303.58     61.05 o 
   3  15   4     3361.34     3379.62     85.83 o 
   5  15   4     1884.12     1838.61     60.96 o 
   7  15   4     2496.21     2452.32     75.29 o 
   9  15   4     1693.90     1702.83     66.35 o 
  11  15   4      562.83      485.68     43.96 o 
  13  15   4     8020.89     7679.14    162.24 o 
   0  16   4     6553.83     6192.59    195.09 o 
   2  16   4     1799.36     1792.18     72.28 o 
   4  16   4    35834.68    35228.86    517.75 o 
   6  16   4      828.06      777.82     48.27 o 
   8  16   4    11766.60    11676.16    204.42 o 
  10  16   4     1297.83     1302.18     67.31 o 
  12  16   4     9886.74     9553.41    182.80 o 
  14  16   4     6995.97     7004.88    157.25 o 
  16  16   4     6444.63     6127.17    206.48 o 
   1  17   4    14069.79    14144.79    248.07 o 
   3  17   4    16794.75    16765.45    316.29 o 
   5  17   4      164.49      143.63     32.23 o 
   7  17   4    16877.31    16936.61    289.23 o 
   9  17   4     3936.22     3842.62    110.73 o 
  11  17   4     5813.07     5807.01    138.95 o 
  13  17   4      595.16      532.42     55.34 o 
  15  17   4     7905.54     7603.05    177.39 o 
   0  18   4     8782.85     8223.44    317.69 o 
   2  18   4     3265.40     3340.69    112.61 o 
   4  18   4     3650.19     3695.60    149.64 o 
   6  18   4      353.18      256.92     36.77 o 
   8  18   4     5951.24     5892.74    144.86 o 
  10  18   4     2335.76     2262.59     92.68 o 
  12  18   4     5846.99     6565.83    156.32 o 
  14  18   4     2013.73     1820.01     86.20 o 
  16  18   4     3269.13     2904.32    137.99 o 
  18  18   4     1048.25     1219.49    128.22 o 
   1  19   4      640.74      548.22     51.76 o 
   3  19   4     1267.04     1327.56     69.83 o 
   5  19   4      852.31      779.88     58.30 o 
   7  19   4     1234.26     1325.06     72.24 o 
   9  19   4     2987.34     2720.64    101.92 o 
  11  19   4      112.24       39.82     42.82 o 
  13  19   4     1943.32     1960.23     88.72 o 
  15  19   4     2108.56     1770.81     87.93 o 
  17  19   4     1053.91     1064.31     82.01 o 
   0  20   4    13451.86    13328.34    407.42 o 
   2  20   4     2071.89     2087.37    102.98 o 
   4  20   4    11078.44    11130.66    225.00 o 
   6  20   4     7157.12     7286.34    166.83 o 
   8  20   4     8788.13     8552.08    185.95 o 
  10  20   4     5536.58     5379.43    139.81 o 
  12  20   4     4046.68     4379.43    131.43 o 
  14  20   4     3825.65     3687.25    122.45 o 
  16  20   4     8911.72     8696.94    207.99 o 
  18  20   4     4164.54     4093.78    155.98 o 
  20  20   4     3759.04     3403.81    209.18 o 
   1  21   4    11439.33    11791.38    254.49 o 
   3  21   4    14288.46    14295.90    294.44 o 
   5  21   4      992.62     1058.76     80.05 o 
   7  21   4     9357.37     9814.50    205.32 o 
   9  21   4     5242.68     5561.63    145.75 o 
  11  21   4     7413.40     7475.93    174.95 o 
  13  21   4     3728.62     3828.33    125.73 o 
  15  21   4     7363.90     7132.28    175.18 o 
  17  21   4     1801.40     1632.41     96.14 o 
  19  21   4     1780.04     2064.18    168.02 o 
   0  22   4     1598.06     1631.06    135.37 o 
   2  22   4     2328.51     2150.03    107.48 o 
   4  22   4     2129.94     2217.18    109.14 o 
   6  22   4      886.95      881.30     76.88 o 
   8  22   4     1751.70     1683.35    102.04 o 
  10  22   4     6141.21     6641.65    183.31 o 
  12  22   4     3163.66     3184.64    133.38 o 
  14  22   4     1038.55     1071.01     86.57 o 
  16  22   4     4402.03     4123.61    161.95 o 
  18  22   4      254.04      311.74     73.91 o 
  20  22   4     3537.26     3902.71    187.56 o 
  22  22   4      366.25      146.54    132.45 o 
   1  23   4      446.41      310.20     63.21 o 
   3  23   4     3443.26     3179.49    130.93 o 
   5  23   4     1478.49     1189.38     86.17 o 
   7  23   4      734.46      721.18     74.20 o 
   9  23   4      556.40      529.39    100.29 o 
  11  23   4      809.53      888.71     80.68 o 
  13  23   4      119.94      140.44     59.61 o 
  15  23   4      953.79     1071.81     88.17 o 
  17  23   4     1605.93     1468.38    105.02 o 
  19  23   4      601.43      494.93     84.96 o 
  21  23   4     1496.14     1522.38    156.03 o 
   0  24   4    11708.20    12034.52    381.00 o 
   2  24   4     2234.58     2013.53    107.82 o 
   4  24   4     4822.45     4780.66    156.49 o 
   6  24   4     2861.64     2860.72    125.61 o 
   8  24   4     2816.41     2589.15    122.12 o 
  10  24   4     4633.24     4662.41    158.04 o 
  12  24   4      552.79      575.28     74.95 o 
  14  24   4     7263.11     7347.94    199.56 o 
  16  24   4      853.10      823.09     91.82 o 
  18  24   4     5152.77     5317.57    199.68 o 
  20  24   4     2030.67     1922.52    131.04 o 
  22  24   4     1197.60     1170.29    143.66 o 
  24  24   4     1086.64      865.87    195.02 o 
   1  25   4     9691.53    10099.94    238.06 o 
   3  25   4     7666.61     7174.46    194.32 o 
   5  25   4     2591.06     2481.18    120.43 o 
   7  25   4     7010.05     7089.25    193.77 o 
   9  25   4     1553.74     1718.68    105.96 o 
  11  25   4     9141.91     9391.85    233.14 o 
  13  25   4     1558.62     1382.13     99.32 o 
  15  25   4     1262.57     1398.62    106.71 o 
  17  25   4      911.46      655.00     92.53 o 
  19  25   4     2346.81     2555.35    148.05 o 
  21  25   4      137.60      148.59     81.34 o 
  23  25   4     1837.55     1712.08    197.89 o 
   0  26   4        6.53      113.23     86.82 o 
   2  26   4      113.17      150.97     61.47 o 
   4  26   4     1080.44     1117.84     90.24 o 
   6  26   4       30.53       86.76     58.64 o 
   8  26   4      738.05      775.44     80.73 o 
  10  26   4      345.03      281.24     67.30 o 
  12  26   4      692.67      619.48     79.25 o 
  14  26   4      491.98      498.27     77.47 o 
  16  26   4     3380.39     3145.24    152.26 o 
  18  26   4      828.36      831.77     99.39 o 
  20  26   4     1919.04     2176.38    143.80 o 
  22  26   4      459.53      332.73    141.26 o 
   1  27   4     1935.10     1825.65    111.23 o 
   3  27   4     2492.28     2659.53    128.69 o 
   5  27   4     1538.67     1492.77    102.04 o 
   7  27   4      646.43      483.18     75.59 o 
   9  27   4      342.18      446.04     73.96 o 
  11  27   4      605.71      582.94     81.02 o 
  13  27   4       24.87      136.25     66.79 o 
  15  27   4      420.95      404.49     83.71 o 
  17  27   4      362.66      197.65     81.25 o 
  19  27   4      836.87     1053.77    112.71 o 
  21  27   4      148.35      128.34    101.57 o 
   0  28   4     3180.91     3355.16    210.03 o 
   2  28   4     1994.03     1737.60    110.72 o 
   4  28   4      626.24      587.71     77.95 o 
   6  28   4     1957.03     2272.64    124.18 o 
   8  28   4      773.58     1033.82     95.10 o 
  10  28   4      113.39      103.39     65.80 o 
  12  28   4      562.82      541.55     81.82 o 
  14  28   4     1727.34     1629.28    120.77 o 
  16  28   4      631.80      436.80     94.02 o 
  18  28   4     2005.21     2072.86    159.17 o 
  20  28   4      612.19      538.62    119.16 o 
   1  29   4     3232.29     3068.53    143.40 o 
   3  29   4     5664.02     6407.60    203.40 o 
   5  29   4     3590.75     3623.89    154.15 o 
   7  29   4     3846.79     3834.45    167.21 o 
   9  29   4     2692.50     2641.00    134.37 o 
  11  29   4     6115.49     6205.59    198.89 o 
  13  29   4     2139.88     2141.16    126.24 o 
  15  29   4     1862.48     2066.13    132.11 o 
  17  29   4      351.75      352.38     91.76 o 
  19  29   4     2934.65     3158.86    174.22 o 
   0  30   4     4019.81     4383.73    247.42 o 
   2  30   4      273.92      176.64     72.48 o 
   4  30   4      158.86       81.81     67.86 o 
   6  30   4      889.17      980.28     94.64 o 
   8  30   4      836.00      800.27     91.47 o 
  10  30   4      355.45      436.15     83.33 o 
  12  30   4     1358.96     1282.71    140.67 o 
  14  30   4     1980.02     2076.63    134.48 o 
  16  30   4     1081.99     1147.57    119.47 o 
   1  31   4      722.84      695.41     89.56 o 
   3  31   4      342.35      191.76     75.82 o 
   5  31   4      511.11      473.91     81.24 o 
   7  31   4      528.33      489.82     89.40 o 
   9  31   4      181.89      327.71     75.96 o 
  11  31   4     1026.68      889.22     98.76 o 
  13  31   4       94.36      128.76     79.67 o 
  15  31   4      966.70     1166.11    117.47 o 
   0  32   4      917.10      952.19    139.20 o 
   2  32   4      554.54      603.64     90.35 o 
   4  32   4      731.41      431.26     89.01 o 
   6  32   4      150.45      157.32     75.47 o 
   8  32   4      195.72      199.41     75.55 o 
  10  32   4      252.84      255.32     82.39 o 
  12  32   4      226.18      336.83     93.18 o 
   1  33   4     3707.69     3961.23    173.67 o 
   3  33   4     3638.05     3920.97    171.76 o 
   5  33   4     4796.08     5020.68    206.84 o 
   7  33   4     4861.21     5244.07    201.16 o 
   9  33   4     1382.37     1358.56    115.73 o 
  11  33   4     5767.73     5887.27    234.10 o 
   0  34   4      124.51      113.57    113.87 o 
   2  34   4      584.78      627.99     96.14 o 
   4  34   4      735.65      742.96    102.23 o 
   6  34   4      552.42      647.41     96.63 o 
   1   2   5     4601.04     4759.12     90.15 o 
   2   3   5     6973.28     6377.30    115.74 o 
   1   4   5      766.61      768.18     41.37 o 
   3   4   5     3815.16     3883.44     81.59 o 
   2   5   5    14703.81    14090.01    194.18 o 
   4   5   5      991.09      980.82     46.71 o 
   1   6   5     7997.92     7288.19    119.14 o 
   3   6   5    17791.36    18610.66    243.97 o 
   5   6   5    19046.04    19467.88    255.22 o 
   2   7   5     5386.03     5260.43     97.96 o 
   4   7   5      246.41      245.67     33.53 o 
   6   7   5    11474.21    10969.94    162.10 o 
   1   8   5     1735.87     1662.49     56.60 o 
   3   8   5     3681.25     3791.76     85.14 o 
   5   8   5     6792.57     6785.78    116.55 o 
   7   8   5    10043.17    10416.29    157.31 o 
   2   9   5    12993.18    12627.77    185.35 o 
   4   9   5      492.35      479.58     40.18 o 
   6   9   5    19723.69    19411.05    265.18 o 
   8   9   5      258.07      307.88     39.49 o 
   1  10   5    14803.54    14553.56    221.24 o 
   3  10   5    15991.64    16232.08    235.28 o 
   5  10   5    17918.31    18108.56    248.87 o 
   7  10   5    17283.60    16793.00    235.47 o 
   9  10   5    34679.17    34003.47    446.00 o 
   2  11   5    13231.19    13062.79    198.06 o 
   4  11   5     1841.51     1898.95     66.32 o 
   6  11   5    13873.45    14365.50    213.95 o 
   8  11   5     3834.04     3709.96     92.20 o 
  10  11   5     6351.42     6274.54    123.73 o 
   1  12   5    12032.74    11826.62    184.27 o 
   3  12   5    14693.25    14932.26    220.43 o 
   5  12   5    16719.86    17023.19    245.19 o 
   7  12   5     2115.48     2033.69     69.96 o 
   9  12   5     1618.16     1564.91     65.34 o 
  11  12   5     2084.46     2203.97     82.54 o 
   2  13   5     8982.34     8719.09    148.26 o 
   4  13   5     1095.05     1105.98     55.65 o 
   6  13   5    20876.33    20690.71    288.67 o 
   8  13   5     2796.71     2905.25     85.84 o 
  10  13   5     8366.35     8526.40    168.39 o 
  12  13   5     1599.28     1602.76     71.69 o 
   1  14   5     5752.46     5574.20    110.93 o 
   3  14   5     6416.41     6440.23    121.23 o 
   5  14   5     3975.33     4256.51     97.34 o 
   7  14   5     4056.82     3928.85     96.85 o 
   9  14   5     5897.67     6167.98    138.25 o 
  11  14   5     6949.32     6873.25    149.05 o 
  13  14   5     1062.70     1045.58     62.51 o 
   2  15   5    15895.56    15642.32    229.94 o 
   4  15   5      926.96      973.73     54.32 o 
   6  15   5    18737.13    18398.76    272.84 o 
   8  15   5     1041.54      932.55     55.94 o 
  10  15   5     1562.23     1580.98     74.85 o 
  12  15   5     2458.71     2360.69     89.97 o 
  14  15   5     2716.32     2812.46     96.10 o 
   1  16   5     6522.72     6438.43    138.20 o 
   3  16   5     2908.19     2929.66    106.94 o 
   5  16   5     5020.35     4887.27    114.40 o 
   7  16   5     3237.31     3298.16    101.42 o 
   9  16   5      326.15      338.01     46.49 o 
  11  16   5      719.03      652.38     59.43 o 
  13  16   5      137.55      172.19     49.49 o 
  15  16   5     3156.84     2989.63    111.09 o 
   2  17   5     2148.09     2134.04     85.07 o 
   4  17   5      291.54      258.81     46.50 o 
   6  17   5     7556.93     7208.04    163.81 o 
   8  17   5     4303.76     3955.56    121.85 o 
  10  17   5     4420.60     4102.89    124.01 o 
  12  17   5      677.74      500.25     62.80 o 
  14  17   5     8852.36     8577.51    188.83 o 
  16  17   5     1398.71     1285.07     87.81 o 
   1  18   5     1343.53     1179.49     69.92 o 
   3  18   5     1037.61     1007.83     66.10 o 
   5  18   5      720.32      659.19     59.78 o 
   7  18   5     1544.49     1507.24     80.87 o 
   9  18   5     2198.50     2081.45     92.63 o 
  11  18   5     2806.72     2441.37    127.01 o 
  13  18   5     2259.86     2082.17     95.88 o 
  15  18   5       80.64       86.66     50.37 o 
  17  18   5     6219.33     6369.02    174.63 o 
   2  19   5     1794.46     1848.10     87.05 o 
   4  19   5       44.33       16.75     47.42 o 
   6  19   5     9820.83     9626.78    211.88 o 
   8  19   5     1703.69     1663.32     87.51 o 
  10  19   5     2856.98     2768.52    107.37 o 
  12  19   5     5007.32     5039.35    141.40 o 
  14  19   5     3015.41     2551.56    106.93 o 
  16  19   5     3388.78     3501.49    130.86 o 
  18  19   5     1295.83     1175.07     84.78 o 
   1  20   5     2961.09     2906.36    171.07 o 
   3  20   5     2372.95     2242.08    141.72 o 
   5  20   5     1470.45     1432.87     92.92 o 
   7  20   5     4018.21     4079.95    151.51 o 
   9  20   5      698.66      612.90     83.74 o 
  11  20   5     1192.10     1077.07     86.88 o 
  13  20   5     1407.52     1463.90     97.48 o 
  15  20   5     2351.66     2428.31    124.27 o 
  17  20   5     1721.65     1785.05    116.78 o 
  19  20   5     1238.76     1226.14    125.17 o 
   2  21   5     5664.51     5681.74    169.77 o 
   4  21   5     1183.73     1120.10     87.14 o 
   6  21   5     5375.94     5448.69    166.95 o 
   8  21   5     1405.44     1560.11     98.46 o 
  10  21   5     1194.96     1167.33     88.12 o 
  12  21   5      648.38      624.08     75.70 o 
  14  21   5     2941.78     2777.74    131.59 o 
  16  21   5      922.92      877.58     92.54 o 
  18  21   5     3100.82     2737.40    203.35 o 
  20  21   5     1206.49      983.09    120.68 o 
   1  22   5     2592.49     2514.48    122.70 o 
   3  22   5     6477.25     5959.80    177.57 o 
   5  22   5     5029.90     5376.43    166.12 o 
   7  22   5      192.07      233.98     64.35 o 
   9  22   5     1292.87     1103.16     88.77 o 
  11  22   5      703.63      675.42     78.22 o 
  13  22   5      728.66      860.18     87.27 o 
  15  22   5       82.21       39.11     62.85 o 
  17  22   5      369.92      359.57     79.84 o 
  19  22   5      967.15      925.92     97.67 o 
  21  22   5     1854.36     1880.88    156.98 o 
   2  23   5     7844.08     8009.23    213.19 o 
   4  23   5      878.28      704.06    104.11 o 
   6  23   5     4138.38     3893.64    151.09 o 
   8  23   5      215.48      141.21     60.08 o 
  10  23   5     4351.27     4347.79    161.96 o 
  12  23   5      744.90      683.73     81.99 o 
  14  23   5     1068.17      975.75     91.39 o 
  16  23   5     3774.25     3944.16    208.76 o 
  18  23   5     2359.63     2339.28    138.47 o 
  20  23   5     2610.36     2564.03    177.76 o 
  22  23   5     1410.86     1320.85    141.31 o 
   1  24   5     3212.97     3443.67    144.24 o 
   3  24   5     1360.38     1265.53    109.28 o 
   5  24   5     1089.64     1108.41     93.33 o 
   7  24   5     1841.14     1942.55    114.33 o 
   9  24   5      689.23      550.96     77.01 o 
  11  24   5      970.07     1017.27     92.33 o 
  13  24   5     2314.70     2443.05    129.88 o 
  15  24   5     1122.46     1201.67    107.43 o 
  17  24   5     1234.10     1130.76    104.84 o 
  19  24   5     1528.24     1449.98    122.00 o 
  21  24   5      436.60      465.61    122.08 o 
   2  25   5     2156.38     2204.54    122.52 o 
   4  25   5      225.10      108.07     63.60 o 
   6  25   5      663.85      911.54     89.33 o 
   8  25   5      346.98      336.05     73.50 o 
  10  25   5      974.94      996.15    110.22 o 
  12  25   5      771.16      759.44     88.01 o 
  14  25   5     2370.32     2437.84    132.40 o 
  16  25   5      321.53      468.66     87.21 o 
  18  25   5     2364.91     2151.18    138.57 o 
  20  25   5      329.31      345.48    108.95 o 
   1  26   5     1692.76     1705.15    138.09 o 
   3  26   5     1779.54     1882.85    116.20 o 
   5  26   5     2564.22     2599.30    132.83 o 
   7  26   5      606.75      517.28     81.08 o 
   9  26   5     5500.85     5337.16    185.34 o 
  11  26   5      483.97      559.89     82.69 o 
  13  26   5     2342.36     2195.13    128.17 o 
  15  26   5      472.75      417.45     85.39 o 
  17  26   5      882.65      892.36    103.95 o 
  19  26   5     1541.29     1825.91    161.08 o 
   2  27   5    11485.95    11331.66    279.56 o 
   4  27   5      398.93      301.17     83.85 o 
   6  27   5     5955.59     6058.80    195.95 o 
   8  27   5     1036.82     1063.10     98.13 o 
  10  27   5     4998.07     5155.45    187.25 o 
  12  27   5     4274.10     4054.37    214.59 o 
  14  27   5      905.91      865.43    101.35 o 
  16  27   5     3360.39     3116.36    163.79 o 
   1  28   5     1027.86     1021.13     98.12 o 
   3  28   5      334.32      283.77     76.71 o 
   5  28   5     1603.42     1663.06    115.06 o 
   7  28   5      207.14      225.61     72.97 o 
   9  28   5     2652.30     2534.82    167.90 o 
  11  28   5     1117.16     1107.00    102.87 o 
  13  28   5      912.26      923.67    101.28 o 
  15  28   5      764.53      761.39    100.78 o 
   2  29   5     1451.33     1380.06    112.18 o 
   4  29   5      398.66      366.61     82.71 o 
   6  29   5      456.87      409.52     84.44 o 
   8  29   5      152.10      127.99     78.68 o 
  10  29   5      204.01      194.25     78.00 o 
  12  29   5       78.21       32.40     73.06 o 
  14  29   5       89.27       71.80     78.96 o 
   1  30   5     2710.49     2837.96    148.69 o 
   3  30   5     2795.74     2697.83    145.99 o 
   5  30   5     3615.57     3397.58    194.96 o 
   7  30   5     1140.02     1127.79    107.37 o 
   9  30   5     3240.61     3226.08    159.53 o 
  11  30   5      665.25      626.53     96.44 o 
   2  31   5     3784.26     3994.70    175.43 o 
   4  31   5      446.43      292.55     85.02 o 
   6  31   5     3262.01     3654.27    169.05 o 
   8  31   5      254.30      227.32     79.90 o 
   1  32   5      454.38      515.18    122.79 o 
   3  32   5     1111.80     1180.90    113.10 o 
   1   1   6      404.64      226.37     50.56 o 
   0   2   6      907.97      754.36     64.53 o 
   1   3   6     2723.82     2580.91     76.68 o 
   3   3   6     5462.18     5344.45    148.98 o 
   0   4   6       65.92       14.89     43.80 o 
   2   4   6      637.98      869.52     48.65 o 
   1   5   6     1795.12     1727.81     63.07 o 
   3   5   6     1214.36     1230.33     55.68 o 
   5   5   6     1337.17     1263.26     95.08 o 
   0   6   6     4310.29     4119.22    133.66 o 
   2   6   6     3420.19     3404.90     87.53 o 
   4   6   6     1216.37     1063.52     55.84 o 
   1   7   6     4121.08     3834.65     91.13 o 
   3   7   6     1946.26     1791.75     66.05 o 
   5   7   6     6134.89     6295.04    118.82 o 
   7   7   6      865.88      911.75     73.08 o 
   0   8   6     2149.40     2383.18    105.94 o 
   2   8   6     1747.90     1689.15     64.19 o 
   4   8   6       77.51       29.69     34.27 o 
   6   8   6     2685.69     2641.56     81.02 o 
   1   9   6     4082.41     4140.28     95.25 o 
   3   9   6     2428.98     2360.67     75.65 o 
   5   9   6      616.15      479.25     43.54 o 
   7   9   6     6615.72     6880.26    126.25 o 
   9   9   6     4772.74     4979.70    149.80 o 
   0  10   6     2463.23     2328.85    124.78 o 
   2  10   6      304.60      267.14     39.91 o 
   4  10   6     6637.72     6650.83    127.02 o 
   6  10   6        2.20      108.68     37.31 o 
   8  10   6     3143.71     2990.11     85.95 o 
   1  11   6     5663.86     5572.46    111.06 o 
   3  11   6    13055.74    12869.18    192.92 o 
   5  11   6     5860.94     5683.16    113.02 o 
   7  11   6    14781.44    14915.36    215.09 o 
   9  11   6     2063.29     1872.58     70.18 o 
  11  11   6     8775.12     8828.82    212.59 o 
   0  12   6      719.96      873.16     72.92 o 
   2  12   6     1251.55     1041.15     54.35 o 
   4  12   6      507.57      546.43     46.89 o 
   6  12   6     2919.88     2852.70     82.70 o 
   8  12   6      793.22      621.66     51.22 o 
  10  12   6     1964.40     2026.59     72.62 o 
   1  13   6     2725.52     2665.76     81.99 o 
   3  13   6     1964.52     1856.40     70.86 o 
   5  13   6     2993.68     3004.64     93.03 o 
   7  13   6      216.48      184.70     43.73 o 
   9  13   6     1221.39     1209.57     64.53 o 
  11  13   6      791.18      781.62     60.80 o 
  13  13   6      179.04      182.43     77.31 o 
   0  14   6    14457.80    14512.93    353.08 o 
   2  14   6      387.03      445.53     55.54 o 
   4  14   6     8971.14     9111.62    181.51 o 
   6  14   6     7712.56     7492.18    154.56 o 
   8  14   6      653.64      595.52     61.09 o 
  10  14   6      618.00      590.18     61.15 o 
  12  14   6     2096.10     2167.78     89.19 o 
   1  15   6     9564.20     9595.43    187.15 o 
   3  15   6     6651.71     6823.90    152.09 o 
   5  15   6    10479.49    10828.24    204.25 o 
   7  15   6     5384.83     5753.55    140.96 o 
   9  15   6     4949.68     5213.46    140.49 o 
  11  15   6     1954.02     2004.18     93.49 o 
  13  15   6     2489.89     1989.20     99.53 o 
  15  15   6    10273.89    10579.88    325.46 o 
   0  16   6     2113.26     2118.23    142.74 o 
   2  16   6      299.10      268.15     52.41 o 
   4  16   6     2522.19     2397.42    106.94 o 
   6  16   6     5217.04     5197.07    138.07 o 
   8  16   6     3047.98     2995.67    116.79 o 
  10  16   6     2690.21     2507.30    102.84 o 
  12  16   6      457.92      345.51     59.37 o 
  14  16   6     4436.15     4407.43    210.70 o 
   1  17   6      619.99      600.37     65.38 o 
   3  17   6       11.36       73.64     49.45 o 
   5  17   6      603.13      584.96     62.68 o 
   7  17   6      430.78      363.82     60.65 o 
   9  17   6     1414.79     1395.80     86.55 o 
  11  17   6      110.18      128.89     52.21 o 
  13  17   6       68.71      103.20     55.79 o 
  15  17   6      809.35      943.06     80.56 o 
  17  17   6     1796.06     1861.71    145.21 o 
   0  18   6     4182.16     4273.28    204.46 o 
   2  18   6      531.29      497.81     71.07 o 
   4  18   6     2190.86     2076.38    112.03 o 
   6  18   6      288.25      284.05     62.64 o 
   8  18   6     6943.85     7181.57    190.79 o 
  10  18   6      668.61      686.63     78.97 o 
  12  18   6     6360.84     6508.83    217.30 o 
  14  18   6      465.15      469.87     73.28 o 
  16  18   6     8135.69     8160.67    214.32 o 
   1  19   6     4156.06     3885.90    149.63 o 
   3  19   6     3716.36     3410.65    137.43 o 
   5  19   6     2515.99     2405.99    118.56 o 
   7  19   6     3757.95     3680.11    158.28 o 
   9  19   6     1367.93     1305.38     95.13 o 
  11  19   6      245.68      320.99     69.72 o 
  13  19   6     2485.46     2353.69    129.60 o 
  15  19   6     3605.63     3787.64    153.37 o 
  17  19   6     1126.52     1187.45     98.69 o 
  19  19   6     4845.15     4846.94    291.99 o 
   0  20   6     5069.42     5354.08    251.70 o 
   2  20   6       21.81      -40.17     60.44 o 
   4  20   6     1155.24     1352.34    100.02 o 
   6  20   6      793.83      911.13     87.78 o 
   8  20   6      573.45      703.94     81.48 o 
  10  20   6     1178.43     1413.19    126.72 o 
  12  20   6     1365.77     1355.82    103.63 o 
  14  20   6     2101.18     2026.54    125.33 o 
  16  20   6      316.02      413.69     79.77 o 
  18  20   6     2931.20     2955.14    156.01 o 
   1  21   6      452.13      596.95     79.92 o 
   3  21   6      678.48      685.64     82.97 o 
   5  21   6     1527.77     1362.20    100.73 o 
   7  21   6      778.26      642.88     82.22 o 
   9  21   6     1761.21     1769.21    113.86 o 
  11  21   6      432.57      435.55     79.42 o 
  13  21   6      859.03      897.69     99.46 o 
  15  21   6       47.81      215.26     79.99 o 
  17  21   6     4186.62     4120.53    218.59 o 
  19  21   6       47.98      -21.71     82.12 o 
   0  22   6    10496.67    10635.40    377.06 o 
   2  22   6      371.75      299.97     73.00 o 
   4  22   6     2267.78     2148.76    123.52 o 
   6  22   6      116.47       68.56     64.60 o 
   8  22   6     4118.81     4379.51    179.02 o 
  10  22   6      186.42      143.85     72.13 o 
  12  22   6     5930.33     6448.29    216.85 o 
  14  22   6      901.58      844.18    109.44 o 
  16  22   6     8225.80     8556.91    255.56 o 
  18  22   6       65.91       91.31     83.88 o 
   1  23   6     3013.96     3105.84    146.43 o 
   3  23   6     1998.24     1982.97    121.01 o 
   5  23   6      478.73      414.77     76.76 o 
   7  23   6     2007.46     2241.39    129.33 o 
   9  23   6      119.05      135.16     72.36 o 
  11  23   6     1553.37     1721.62    116.80 o 
  13  23   6       18.25      122.15     79.70 o 
  15  23   6     2624.07     2772.91    154.81 o 
  17  23   6        9.17      170.62     84.79 o 
   0  24   6    11035.68    11222.18    412.16 o 
   2  24   6      118.57       66.60     66.68 o 
   4  24   6     2102.45     1892.88    121.43 o 
   6  24   6       52.36      130.03     71.59 o 
   8  24   6      756.96      640.54     88.36 o 
  10  24   6      176.08       72.79     72.24 o 
  12  24   6      755.91      510.01     90.96 o 
  14  24   6      436.31      370.04     88.04 o 
  16  24   6     1562.52     1725.25    133.27 o 
   1  25   6      575.26      454.12     84.36 o 
   3  25   6      190.47      185.73     72.98 o 
   5  25   6      645.48      508.44     85.81 o 
   7  25   6       23.55       -4.34     67.94 o 
   9  25   6       54.82      -66.65     66.65 o 
  11  25   6       17.00       17.71     76.44 o 
  13  25   6     1606.95     1465.84    174.50 o 
   0  26   6     5397.13     5544.35    282.19 o 
   2  26   6       50.65       31.49     70.51 o 
   4  26   6     3460.95     3352.71    158.95 o 
   6  26   6      517.55      387.51     83.35 o 
   8  26   6     3809.66     3822.73    171.89 o 
  10  26   6       31.67      110.77     75.19 o 
  12  26   6     4559.40     4466.98    197.20 o 
   1  27   6     1044.09     1053.54    102.54 o 
   3  27   6     3336.86     3395.12    163.44 o 
   5  27   6       23.10       40.56     72.50 o 
   7  27   6     1672.14     1772.60    124.17 o 
   9  27   6       83.21      111.81     79.99 o 
   0  28   6     5053.37     5287.97    289.75 o 
   2  28   6      239.20      222.18     83.05 o 
   4  28   6     5211.52     5689.15    205.60 o 
   6  28   6      404.71      400.69     92.88 o 
   1   2   7      896.94      945.55     57.06 o 
   2   3   7      345.92      271.47     42.35 o 
   1   4   7      253.11      216.21     41.69 o 
   3   4   7      243.09      209.14     43.29 o 
   2   5   7      891.48      971.08     57.71 o 
   4   5   7     2518.14     2310.48     80.70 o 
   1   6   7     3894.75     3681.38    100.96 o 
   3   6   7     1836.36     1839.28     74.14 o 
   5   6   7     3710.28     3632.02    100.89 o 
   2   7   7     2385.59     2363.47     82.55 o 
   4   7   7      136.96       97.95     42.10 o 
   6   7   7     1540.17     1533.71     70.17 o 
   1   8   7     1728.51     1721.62     80.37 o 
   3   8   7     2687.13     2592.12     86.67 o 
   5   8   7     1580.58     1542.53     69.60 o 
   7   8   7     2555.69     2568.79     86.57 o 
   2   9   7     3574.46     3694.15    100.85 o 
   4   9   7     1290.66     1192.81     63.33 o 
   6   9   7     8408.61     8337.33    151.72 o 
   8   9   7      150.97      219.13     46.68 o 
   1  10   7     1048.93     1101.66     62.28 o 
   3  10   7     4799.58     4860.98    118.54 o 
   5  10   7     1313.78     1299.02     68.18 o 
   7  10   7     1910.44     1823.86     78.17 o 
   9  10   7     2653.26     2653.83    101.68 o 
   2  11   7     7558.24     7890.06    159.69 o 
   4  11   7      923.98      847.20     63.77 o 
   6  11   7     2932.28     2801.49     99.57 o 
   8  11   7     1506.04     1576.19     82.61 o 
  10  11   7     2022.24     1960.91     89.57 o 
   1  12   7     1937.31     1938.31     85.47 o 
   3  12   7      463.25      457.15     56.85 o 
   5  12   7     2707.16     2424.74     94.35 o 
   7  12   7     2306.10     1983.91     86.97 o 
   9  12   7      836.31      852.30     66.39 o 
  11  12   7      936.93      879.40     73.61 o 
   2  13   7     3236.17     3245.64    107.22 o 
   4  13   7      245.95      297.14     54.32 o 
   6  13   7     4857.39     4919.74    128.83 o 
   8  13   7       89.30      116.03     49.13 o 
  10  13   7     2192.16     2471.13    101.04 o 
  12  13   7      689.96      494.98     71.93 o 
   1  14   7      401.32      479.38     58.99 o 
   3  14   7     2264.79     2368.55    101.39 o 
   5  14   7     2421.98     2931.35    106.31 o 
   7  14   7     1408.56     1281.48     75.84 o 
   9  14   7      361.86      416.13     60.64 o 
  11  14   7     1240.03      993.08     84.55 o 
  13  14   7      996.91     1037.16     87.79 o 
   2  15   7     3917.14     3952.30    120.77 o 
   4  15   7      873.30      850.21     66.55 o 
   6  15   7     1842.16     1840.10     85.84 o 
   8  15   7      725.57      696.26     68.82 o 
  10  15   7     1108.69     1162.58     85.53 o 
  12  15   7      562.42      533.36     76.24 o 
  14  15   7     1252.79     1093.39     90.77 o 
   1  16   7     3059.77     3054.03    117.99 o 
   3  16   7     1013.25     1004.32     78.44 o 
   5  16   7     5152.41     5320.82    151.47 o 
   7  16   7      219.55      263.94     64.04 o 
   9  16   7     1038.69      963.04     85.68 o 
  11  16   7      438.44      418.32     80.20 o 
  13  16   7     1222.91     1248.96    103.61 o 
  15  16   7      799.91      717.13     91.11 o 
   2  17   7     2793.32     2959.12    118.21 o 
   4  17   7      108.55      181.94     59.37 o 
   6  17   7     3428.24     3660.02    153.95 o 
   8  17   7      388.03      326.87     70.70 o 
  10  17   7      840.55      808.95     89.11 o 
  12  17   7      533.18      501.78     83.55 o 
  14  17   7     1556.17     1836.22    127.31 o 
  16  17   7      865.90      895.99    109.48 o 
   1  18   7      868.21      932.06     87.28 o 
   3  18   7      333.02      184.62     66.43 o 
   5  18   7     2073.93     2277.49    118.81 o 
   7  18   7     1622.77     1658.02    106.22 o 
   9  18   7     1328.04     1315.07    102.28 o 
  11  18   7     1227.89     1219.71    102.46 o 
  13  18   7     1941.65     1832.61    118.14 o 
  15  18   7     2187.72     2003.42    138.80 o 
   2  19   7     1599.83     1483.54    105.89 o 
   4  19   7      414.92      293.17     73.68 o 
   6  19   7     1346.79     1321.38     97.74 o 
   8  19   7     2156.41     2234.28    118.69 o 
  10  19   7     1653.58     1579.81    113.96 o 
  12  19   7     1180.38     1477.47    110.43 o 
  14  19   7     2583.75     2821.92    142.67 o 
   1  20   7      960.58     1029.85    102.77 o 
   3  20   7     1604.24     1674.41    117.90 o 
   5  20   7     1738.19     1740.65    117.08 o 
   7  20   7     1806.38     1937.71    131.77 o 
   9  20   7     1166.52     1043.87     98.11 o 
  11  20   7     2151.30     2173.61    129.10 o 
  13  20   7     1437.45     1539.00    115.71 o 
   2  21   7     3225.50     3288.51    160.09 o 
   4  21   7      162.14      307.03     83.59 o 
   6  21   7      851.07     1167.28    106.27 o 
   8  21   7      292.71      323.60     85.48 o 
  10  21   7      301.36      279.61     82.43 o 
  12  21   7      286.82      263.35    152.50 o 
   1  22   7     1311.55     1405.40    116.88 o 
   3  22   7       39.20      110.27     76.25 o 
   5  22   7      558.77      538.78     91.70 o 
   7  22   7      141.45        2.70     78.33 o 
   9  22   7      491.98      554.01     92.41 o 
   2  23   7     4264.66     4557.82    184.78 o 
   4  23   7      814.82      666.61     95.86 o 
   6  23   7      901.54     1006.36    106.83 o 
   1  24   7     3977.14     4235.71    185.28 o 
   3  24   7     1775.81     1918.92    151.15 o 
   0   0   8     3375.78     3547.44    310.49 o 
   0   2   8      462.16      252.60     73.40 o 
   2   2   8      771.72      672.83     84.38 o 
   1   3   8       87.97       97.02     46.42 o 
   0   4   8     7747.47     8356.47    226.25 o 
   2   4   8      130.71      100.15     47.68 o 
   4   4   8     9025.06     8647.17    228.77 o 
   1   5   8       20.44       97.55     48.96 o 
   3   5   8      588.57      621.41     60.49 o 
   0   6   8      478.47      446.31     77.30 o 
   2   6   8      689.52      614.04     59.22 o 
   4   6   8     1937.65     1898.65     83.18 o 
   6   6   8      255.20      189.55     73.94 o 
   1   7   8      986.02      997.64     73.94 o 
   3   7   8      267.16      176.23     55.97 o 
   5   7   8      443.80      414.79     60.87 o 
   0   8   8    14085.16    14150.17    344.24 o 
   2   8   8       21.53      102.65     54.37 o 
   4   8   8    11972.28    11839.41    215.32 o 
   6   8   8       81.52      -14.50     54.56 o 
   8   8   8     9199.74     9471.03    291.05 o 
   1   9   8      689.22      779.73     70.14 o 
   3   9   8     3222.11     3105.73    112.55 o 
   5   9   8      100.29      135.57     56.47 o 
   7   9   8     1788.29     1844.39    101.26 o 
   0  10   8       51.13      190.16     83.87 o 
   2  10   8      363.44      355.15     61.85 o 
   4  10   8     1390.12     1490.78     85.69 o 
   6  10   8      499.81      561.40     71.79 o 
   8  10   8     2582.82     2531.31    116.79 o 
  10  10   8      139.67       11.82     91.34 o 
   1  11   8      396.86      364.91     62.68 o 
   3  11   8      547.59      519.41     68.03 o 
   5  11   8      508.34      506.45     66.89 o 
   7  11   8       32.96       46.76     61.69 o 
   9  11   8      550.92      539.01     74.13 o 
   0  12   8    11890.59    12475.47    322.96 o 
   2  12   8       64.19      140.29     59.47 o 
   4  12   8     9256.71     9657.03    194.45 o 
   6  12   8      331.45      229.49     63.19 o 
   8  12   8     3784.02     3956.85    142.57 o 
  10  12   8     1360.50     1299.89     94.36 o 
  12  12   8     1828.21     1757.83    151.41 o 
   1  13   8     1352.02     1364.19     92.90 o 
   3  13   8     5183.61     5426.93    169.07 o 
   5  13   8       25.72       25.10     62.10 o 
   7  13   8     2920.15     3017.30    139.17 o 
   9  13   8       56.31      101.37     73.33 o 
  11  13   8      729.78      658.48     92.04 o 
   0  14   8      876.99      709.24    114.67 o 
   2  14   8       92.35       39.49     61.81 o 
   4  14   8     2155.72     2446.38    114.64 o 
   6  14   8       28.95       36.69     66.35 o 
   8  14   8     2953.57     2980.37    139.79 o 
  10  14   8       22.24       40.82     72.44 o 
   1  15   8      263.32      272.22     68.78 o 
   3  15   8      123.20      188.40     68.73 o 
   5  15   8      146.73      123.81     68.76 o 
   7  15   8       27.04      186.96     75.14 o 
   0  16   8     2858.63     2953.85    180.09 o 
   2  16   8       33.21       40.45     64.63 o 
   4  16   8     4709.64     4986.25    162.31 o 
   6  16   8        9.55       10.88     68.33 o 
   1  17   8     1725.66     1622.24    123.95 o 
   3  17   8     4333.92     4388.47    154.16 o 
                                                 
